# Supplementary material for: Serotonin modulates excitatory synapse maturation in the developing prefrontal cortex
Source: Nat Commun. 2024 Feb 16;15:1368. doi: 10.1038/s41467-024-45734-w (PMC10873381; doi:10.1038/s41467-024-45734-w)
Supplement: Supplementary file 6 — Source Data [file 41467_2024_45734_MOESM6_ESM.xlsx]

## Sheet: Fig.1
	panel d								panel e				panel f														panel h								panel i				panel j
															CNO Only			hM4D(Gi) + CNO																							CNO Only			hM3D(Gq) + CNO
	spine density (spines/µm)	CNO Only	hM4D(Gi) + CNO		spine size (normalized fl.)	CNO Only	hM4D(Gi) + CNO		uEPSCs (pA)	CNO Only	hM4D(Gi) + CNO		uEPSCs by spine size		spine size (normalized fl.)	uEPSCs (pA)		spine size (normalized fl.)	uEPSCs (pA)								spine density (spines/µm)	CNO Only	hM3D(Gq) + CNO		spine size (normalized fl.)	CNO Only	hM3D(Gq) + CNO		uEPSCs (pA)	CNO Only	hM3D(Gq) + CNO		uEPSCs by spine size		spine size (normalized fl.)	uEPSCs (pA)		spine size (normalized fl.)	uEPSCs (pA)
	1	1.24713	1.19372		1	56.8722	82.1382		1	3.24335	2.19505		1		18.9542	5.4465		12.7627	6.83828								1	0.906615	1.14243		1	94.9031	90.4019		1	4.05195	25.2553		1		32.856	2.98463		21.6572	7.1303
	2	1.4078	0.87122		2	65.3432	76.5864		2	3.12398	2.44418		2		20.3504	8.8287		22.4602	2.12901					size	uEPSCs		2	0.387199	0.779162		2	234.574	107.534		2	5.79591	16.978		2		43.9299	3.50434		28.006	4.48353
	3	1.29381	1.29283		3	60.9038	89.2674		3	2.26201	2.22094		3		20.3954	2.73932		25.1943	2.47672		small	CNO	AVG	42.7108	4.75201		3	0.652177	0.850655		3	90.3477	95.9915		3	4.27326	22.0297		3		45.3951	1.65562		28.4964	4.13333		small	CNO	AVG
	4	1.29241	1.24829		4	91.9785	107.773		4	2.65683	2.71915		4		30.8785	2.39585		26.8329	2.19505				SEM	2.6249	0.495166		4	0.932015	0.806745		4	60.7701	121.212		4	8.31349	12.1004		4		45.7416	4.06707		35.2161	6.38228				SEM
	5	1.533	1.2594		5	61.7263	45.049		5	3.26861	2.36193		5		33.5473	5.58243		27.0365	4.94207			hM4D(Gi) + CNO	AVG	43.5055	3.32609		5	0.818709	0.929984		5	80.5606	135.703		5	6.83795	7.80743		5		48.4816	5.69331		36.8992	3.15945			hM3D(Gq) + CNO	AVG
	6	1.7721	1.34696		6	78.7578	95.5862		6	2.39585	2.66854		6		39.5203	2.50312		30.3639	3.51761				SEM	2.60045	0.306879		6	0.887836	1.08818		6	100.558	102.796		6	5.43078	6.00006		6		50.7302	3.14958		43.0998	8.139				SEM
	7	1.3296	1.51867		7	82.5889	97.3408		7	2.67769	2.07513		7		39.6068	7.5064		33.804	3.04703				two-tailed Mann-Whitney (p =)	0.63122	0.01016		7	0.855872	1.51453		7	71.908	91.3865		7	5.16317	13.5267		7		55.9034	2.3442		44.4543	4.83126				two-tailed Mann-Whitney (p =)
	8	1.59052	1.64334		8	117.356	79.9627		8	2.03912	4.35525		8		40.5022	3.41567		34.8181	2.21789		medium	CNO	AVG	100.594	6.23172		8	1.0891	1.29671		8	114.539	69.4751		8	12.357	7.1303		8		61.9802	2.73903		46.8307	3.84805		medium	CNO	AVG
	9	1.14528	1.18039		9	100.274	104.29		9	2.70454	3.41567		9		41.6703	3.0102		34.9969	5.43726				sem	5.67384	0.815388		9	1.11492	1.01128		9	123.675	98.9562		9	3.02925	7.72638		9		63.6548	5.16317		53.326	3.44609				sem
	10	1.6963	0.990718		10	103.208	133.196		10	1.98956	6.33193		10		44.0054	8.72811		38.6163	2.4265			hM4D(Gi) + CNO	AVG	100.745	4.61251		10	1.21894	1.32972		10	77.7352	69.4591		10	1.65562	4.27718		10		65.074	3.43046		57.3509	2.59399			hM3D(Gq) + CNO	AVG
	11	1.52496	1.51842		11	90.3197	76.638		11	4.35525	5.58291		11		44.7626	1.41407		45.4477	2.626				SEM	3.76957	0.385999		11	1.33187	1.60342		11	55.3509	155.476		11	4.82427	13.5103		11		67.7913	3.19546		58.6107	6.51958				SEM
	12	1.29169	1.23774		12	101.74	104.098		12	3.41567	3.50037		12		46.4266	4.35525		46.5058	1.79134				two-tailed Mann-Whitney (p =)	0.981694	0.0509678		12	1.18558	1.24468		12	99.7303	75.3137		12	10.0076	15.9223		12		68.1168	3.93564		69.0172	2.66308				two-tailed Mann-Whitney (p =)
	13	1.43039	1.24615		13	98.2417	98.1979		13	6.25693	6.69828		13		48.2919	5.33993		46.5353	1.05723		large	CNO	AVG	301.571	8.51693		13	1.44993	1.65351		13	76.7728	85.3942		13	6.61774	6.15272		13		68.4896	3.98884		69.1994	3.73611		large	CNO	AVG
	14	1.17149	0.787961		14	96.0896	133.512		14	5.58291	3.23709		14		49.1661	6.25693		49.1122	2.48385				SEM	21.1815	0.758296		14	1.10477	1.03324		14	74.7991	133.083		14	3.93564	6.59534		14		73.1697	2.69139		73.4333	2.13434				SEM
	15	1.00161	1.15145		15	99.2591	71.6259		15	3.50037	1.5901		15		49.9573	2.70454		49.9677	2.44418			hM4D(Gi) + CNO	AVG	293.573	5.51389		15	1.08158	1.34889		15	116.481	85.3078		15	6.36508	6.31876		15		75.913	5.79591		75.4936	8.74735			hM3D(Gq) + CNO	AVG
	16	0.978347	1.0002		16	147.993	152.479		16	6.69828	2.116		16		50.4585	2.26201		50.9524	3.68775				SEM	19.2281	0.379474		16	1.22532	1.52339		16	116.721	90.0906		16	3.20784	16.171		16		76.8057	8.31349		77.6841	16.2213				SEM
	17	1.39796	1.13961		17	70.2814	83.2366		17	2.81963	1.73753		17		52.6378	7.56238		51.507	6.2931				two-tailed Mann-Whitney (p =)	0.5552	0.00168		17	1.10891	1.17475		17	91.2472	106.58		17	2.3442	13.9365		17		77.3107	3.70497		79.3748	13.6202				two-tailed Mann-Whitney (p =)
	18	1.61938	1.16449		18	98.2328	98.7832		18	4.81556	3.4248		18		53.539	4.65555		51.7487	2.22094								18	1.02769	1.52572		18	117.684	92.5223		18	3.8303	8.69689		18		85.4908	3.17386		90.4956	11.57
	19	1.29145	1.24828		19	84.9755	107.747		19	2.73932	2.57142		19		54.61	7.57732		52.4743	2.46639								19	1.49626	1.47977		19	52.0088	130.062		19	4.54318	6.51958		19		88.6699	3.37425		91.9291	3.0383
	20	1.7131	0.64095		20	93.512	116.258		20	8.51918	2.8175		20		58.6083	3.50037		53.7311	3.17222								20	1.3923	1.49068		20	104.106	122.476		20	9.83929	5.29196		20		88.835	5.77649		93.3797	6.59534
	21	1.30926			21	109.864			21	9.37274	1.78352		21		59.0387	4.00765		56.2946	2.36044																21	8.24758	6.63883		21		89.9077	4.52239		97.8736	6.31876
									22	2.96571	2.92595		22		60.393	4.16358		56.8244	1.73753																22	3.97173	16.0916		22		100.444	3.54284		101.358	6.00006
									23	2.25816	1.83252		23		61.9825	3.80121		57.5216	3.41567																23	3.14958	11.57		23		102.966	3.8303		105.004	9.72164
									24	4.9556	3.51225		24		64.442	7.24522		57.9737	4.00418																24	16.5368	4.13333		24		103.478	4.54318		105.418	4.27514
									25	3.38644	3.51761		25		66.2547	5.58291		58.3662	5.43015								AVG	1.06338	1.24137		AVG	97.7236	102.961		25	4.501	8.139		25		106.527	3.7277		107.658	6.72403
									26	2.48706	4.94207		26		71.9978	3.62502		59.2936	6.0601								SEM	0.0605464	0.0620587		SEM	8.66458	5.25128		26	5.69331	6.38228		26		107.354	4.05195		110.168	2.16907
									27	6.32033	2.36044		27		74.1148	2.25816		60.438	2.66923								two-tailed Student's t-test (p =)	0.0470096			two-tailed Student's t-test (p =)	0.608834			27	13.1578	8.9958		27		116.903	6.03919		111.048	6.81497
	AVG	1.38274	1.18404		AVG	90.9294	97.6883		28	2.3605	2.12901		28		79.1409	3.26861		68.4793	2.13958																28	9.83364	2.97276		28		117.043	7.70467		113.365	2.01307
	SEM	0.0481385	0.0542454		SEM	4.66176	5.46733		29	1.41407	2.53396		29		81.6129	8.71922		69.7332	6.69828																29	3.43046	7.02963		29		127.714	4.501		113.684	5.5626
	two-tailed Student's t-test (p =)	0.00907273			two-tailed Student's t-test (p =)	0.351054			30	2.55053	2.40418		30		81.7533	4.10712		70.0821	6.7123																30	3.62152	9.40686		30		129.417	4.29896		114.152	2.59525
									31	3.0102	1.97249		31		84.4339	4.2159		71.6443	4.90225																31	2.72453	9.4667		31		129.833	5.43078		115.599	15.9223
									32	4.10712	1.05723		32		88.2659	9.977		72.6379	2.74009																32	3.19546	6.81497		32		130.284	6.83795		117.731	2.33321
									33	5.80246	6.35182		33		91.402	3.24335		76.0124	1.78352																33	9.85545	6.72403		33		134.949	3.99486		120.952	9.15135
									34	2.94146	3.17222		34		96.7099	3.12398		77.8511	5.58291																34	3.99486	9.15135		34		137.992	4.34129		123.834	22.0297
									35	4.16358	2.30843		35		102.497	2.67769		78.5467	12.0473																35	7.70467	3.44609		35		139.928	3.02925		129.306	4.75947
									36	2.50312	2.46639		36		107.641	7.59817		78.8495	8.55855																36	6.33647	1.84617		36		139.966	3.77558		130.696	4.04819
									37	19.1758	3.54135		37		110.973	2.48706		85.3585	2.40418																37	2.69139	3.09877		37		144.894	4.80917		132.907	4.27718
									38	12.6279	5.07561		38		111.488	6.99439		85.7964	9.19277																38	3.50434	2.16462		38		149.043	4.27326		134.773	7.80743
									39	12.0002	2.4265		39		116.488	10.8888		86.7328	4.26005																39	7.73665	2.59525		39		151.118	2.72453		142.187	13.0818
									40	9.977	3.84174		40		122.398	7.71097		86.7627	1.97249																40	5.91167	4.35859		40		152.083	2.20431		147.099	6.15272
									41	10.5667	3.125		41		132.778	13.6726		89.2025	4.09457																41	2.98463	3.73611		41		164.642	3.47368		147.54	2.70297
									42	7.5064	5.56082		42		137.906	7.06172		90.199	3.125																42	3.54284	4.27514		42		166.061	4.82427		154.017	5.29196
									43	19.3988	4.2247		43		138.602	19.3988		93.3453	2.7031																43	3.17386	6.34247		43		170.295	2.15541		154.211	6.63883
									44	7.71097	5.15378		44		140.3	2.81963		97.2792	5.55557																44	6.55194	4.48353		44		171.086	7.73665		154.612	7.72638
									45	13.6726	3.04703		45		145.354	8.18629		97.9423	1.83252																45	4.80917	3.97963		45		175.154	3.62152		170.795	2.97276
									46	10.8888	5.6463		46		145.925	2.96571		98.1154	3.65819																46	3.70497	4.04819		46		179.627	4.62324		177.137	2.91308
									47	8.48124	2.66923		47		158.55	10.7434		100.638	4.76892																47	8.77659	2.13434		47		185.95	3.97173		195.493	5.20561
									48	6.99439	3.93935		48		161.101	7.52892		103.554	8.90418																48	3.37425	2.91308		48		186.616	5.82292		198.154	1.84617
									49	8.44591	2.48385		49		168.229	2.55053		108.047	3.4248																49	7.79467	2.01307		49		189.267	7.07812		204.02	6.34247
									50	11.3032	2.96316		50		168.982	4.81556		111.544	2.81203																50	2.20431	3.12824		50		189.326	6.33647		223.453	8.69689
									51	7.06172	1.80664		51		172.098	5.153		114.033	4.41321																51	6.47511	2.33321		51		190.493	4.84229		226.399	12.1004
									52	8.18629	2.7031		52		174.109	4.9556		114.422	2.57142																52	3.77558	4.88934		52		193.91	2.15505		228.003	1.95892
									53	8.44178	2.74009		53		180.26	2.94146		117.401	3.84174																53	3.67516	2.59399		53		199.514	3.49394		266.846	9.4667
									54	4.2159	7.49555		54		188.109	6.69828		122.085	3.50037																54	2.15505	5.20561		54		202.665	3.20784		274.79	13.5267
									55	5.153	3.65819		55		192.612	6.32033		123.385	3.60685																55	1.6045	3.84805		55		209.547	8.24758		276.041	8.13395
									56	4.00765	5.43015		56		206.931	8.48124		124.02	8.46215																56	3.47368	3.0383		56		211.411	2.70358		278.716	2.16462
									57	11.6075	7.00475		57		209.284	2.3605		124.662	5.07561																57	4.06707	4.75947		57		220.01	6.61774		283.461	17.5022
									58	8.8287	4.6815		58		236.221	1.98956		124.831	3.54135																58	6.2816	8.74735		58		228.429	9.83364		288.718	4.59422
									59	7.57732	2.47672		59		240.518	10.5667		126.032	3.88554																59	4.52239	4.83126		59		229.988	7.79467		298.661	3.12824
									60	5.4465	6.62773		60		259.191	15.476		126.115	5.6463																60	3.49394	5.5626		60		233.633	6.55194		309.891	13.5103
									61	8.44037	7.18992		61		261.343	3.38644		128.713	2.06368																61	2.70358	3.15945		61		251.213	5.97926		319.133	13.9365
									62	15.476	4.09457		62		268.126	11.1589		138.173	4.6815																62	2.15541	1.95892		62		256.96	5.91167		344.291	16.171
									63	7.24522	5.91577		63		268.63	8.44178		142.113	4.73026																63	2.73072	2.16907		63		262.575	6.2816		352.361	11.3051
									64	8.72811	2.86261		64		280.044	12.0002		143.524	6.71291																64	2.73903	2.66308		64		263.443	8.77659		356.021	16.0916
									65	15.9636	6.2931		65		283.973	5.80246		150.058	2.30843																65	7.07812	4.59422		65		313.698	13.1578		381.745	3.9965
									66	7.59817	7.81966		66		287.808	19.1758		150.536	7.92024																66	4.29896	5.77253		66		327.239	13.3864		411.979	5.77253
									67	10.7434	8.46215		67		291.521	12.1481		157.358	4.53101																67	5.82292	2.70297		67		332.068	7.42239		440.475	16.978
									68	5.33993	7.92024		68		300.691	2.65683		162.218	1.80664																68	4.62324	4.78126		68		338.572	6.36508		449.115	25.2553
									69	11.1589	9.19277		69		302.3	8.51918		164.151	2.8175																69	4.84229	9.13486		69		355.719	12.357		468.46	4.78126
									70	5.58243	8.55855		70		324.274	11.6075		166.977	2.86261																70	3.7277	3.9965		70		359.163	2.73072		476.13	11.9933
									71	7.52892	6.83828		71		350.946	12.6045		167.085	6.33193																71	12.0429	8.13395		71		426.682	3.67516		480.54	8.9958
									72	12.1481	8.90418		72		385.092	8.44037		167.088	7.57092																72	6.03919	11.3051		72		472.116	16.5368		492.888	8.30354
									73	3.80121	5.43726		73		408.412	9.37274		168.59	2.96316																73	13.3864	9.72164		73		473.935	3.98884		498.395	7.53721
									74	12.6045	6.0601		74		428.011	2.03912		170.533	4.2247																74	5.77649	7.53721		74		498.195	9.83929		500.878	3.09877
									75	8.71922	9.88227		75		450.974	11.3032		173.116	5.49354																75	7.42239	7.50763		75		505.15	1.6045		533.623	9.40686
									76	13.9861	9.70037		76		482.105	13.9861		176.081	6.62773																76	3.98884	10.339		76		568.876	12.0429		538.026	4.35859
									77	7.56238	4.90225		77		516.351	9.31411		177.358	3.51225																77	5.97926	8.30354		77		655.661	9.85545		560.897	9.13486
									78	4.65555	12.3125		78		519.047	15.9636		180.315	2.92595																78	4.34129	15.5403		78		721.764	10.0076		583.094	4.88934
									79	9.31411	5.55557		79		560.286	12.6279		188.98	2.66854																79	3.98884	13.6202		79		1311.52	6.47511		603.419	3.97963
									80	3.62502	5.05197		80		567.303	8.44591		202.873	2.36193																80		11.9933		80					678.76	15.5403
									81		4.82082							205.957	7.00475																81		17.5022		81					687.532	7.50763
									82		3.88554							207.555	5.10968																82		13.0818		82					742.671	7.02963
									83		6.61909							210.197	7.34004																83		16.2213		83					909.083	10.339
									84		4.41321							233.738	7.49555
									85		4.46873							237.829	6.16676
									86		4.00418							246.855	5.05197																AVG	5.42217	7.56116		AVG		207.448	5.42217		239.388	7.56116
									87		3.60685							253.255	5.15378																SEM	0.332013	0.539424		SEM		21.5404	0.332013		21.6472	0.539424
									88		10.6842							253.381	2.71915																two-tailed Mann-Whitney (p =)	0.00694			two-tailed Mann-Whitney (p =)		0.4654	0.00694
									89		1.79134							259.092	5.56082
									90		3.68775							269.595	2.53396
									91		7.34004							270.404	2.73464
									92		9.00608							275.459	9.00608
									93		8.94136							282.219	7.19296
									94		6.16676							284.591	4.26301
									95		2.81203							286.903	4.82082
									96		7.57092							296.908	9.70037
									97		7.73814							298.868	5.91577
									98		4.26301							305.344	4.35525
									99		4.26005							313.801	1.5901
									100		11.9765							338.423	11.9765
									101		4.73026							343.742	7.81966
									102		5.21433							379.634	8.94136
									103		5.10968							380.027	3.93935
									104		2.13958							386.189	4.46873
									105		7.19296							389.676	2.07513
									106		2.21789							397.887	7.18992
									107		6.7123							406.709	5.21433
									108		4.53101							413.87	6.61909
									109		6.71291							425.572	9.88227
									110		2.626							430.647	3.23709
									111		12.0473							475.023	6.35182
									112		5.49354							508.64	2.116
									113		4.76892							519.466	7.73814
									114		2.73464							598.515	12.3125
									115		2.06368							862.945	10.6842
									AVG	6.81451	4.72141		AVG		170.815	6.81451		173.319	4.72141
									SEM	0.461049	0.234513		SEM		15.7854	0.461049		13.3685	0.234513
									two-tailed Mann-Whitney (p =)	0.00038			two-tailed Mann-Whitney (p =)		0.7414	0.00038
[truncated: 2 more columns]

## Sheet: Fig.2
	panel c																	panel d						panel e
			HFU target (EP11-14)						Off-target (EP11-14)			HFU target (EP15-20)							HFU target (EP11-14)	Off-target (EP11-14)	Shift HFU target (EP11-14)	HFU target (EP15-20)			HFU target (EP11-14)	LFU target 0.1 Hz (EP11-14)	HFU target Layer V (EP11-14)
	spine size (% baseline)		0 min	5 min	15 min	25 min	35 min		0 min	35 min		0 min	5 min	15 min	25 min	35 min		spine size (% baseline)	35 min	35 min	35 min	35 min		spine size (% baseline)	35 min	35 min	35 min
	1		100	67.444	227.881	144.592	132.702		100	100.905		100	99.236	115.464	86.9675	81.0662		1	132.702	100.905	131.818	81.0662		1	132.702	111.404	43.7574
	2		100	117.008	121.47	131.316	398.614		100	93.8271		100	103.051	71.1145	87.9965	71.1272		2	398.614	93.8271	161.213	71.1272		2	398.614	158.592	140.628
	3		100	64.4868	126.502	136.941	103.94		100	125.752		100	119.099	104.154	103.983	105.599		3	103.94	125.752	225.893	105.599		3	103.94	87.3341	92.5019
	4		100	109.739	98.0085	119.455	159.937		100	85.623		100	88.194	70.3394	125.462	98.7039		4	159.937	85.623	140.895	98.7039		4	159.937	133.037	104.788
	5		100	129.054	106.274	67.0602	142.555		100	99.9936		100	92.1296	77.612	122.606	98.3249		5	142.555	99.9936	45.1861	98.3249		5	142.555	101.688	100.671
	6		100	126.242	105.108	94.3059	114.19		100	84.5367		100	116.478	48.0304	92.6214	162.821		6	114.19	84.5367	87.8447	162.821		6	114.19	69.8378	70.65
	7		100	119.254	159.779	120.079	149.466		100	111.834		100	128.465	95.1648	97.0992	103.693		7	149.466	111.834	57.9778	103.693		7	149.466	105.843	167.434
	8		100	61.4534	118.427	107.461	157.111		100	101.052		100	60.8293	148.946	102.156	118.85		8	157.111	101.052	79.9528	118.85		8	157.111	101.32	90.6207
	9		100	165.907	157.817	158.912	158.499		100	116.041		100	82.7431	68.8629	99.1227	108.834		9	158.499	116.041	63.7366	108.834		9	158.499	93.2236	115.981
	10		100	122.73	137.248	90.7696	97.503		100	97.07		100	77.7587	80.2308	49.6364	72.5354		10	97.503	97.07	141.373	72.5354		10	97.503	88.5129	156.972
	11		100	114.628	94.9444	101.305	117.434		100	103.416		100	56.6278	121.942	99.4946	97.9599		11	117.434	103.416	147.496	97.9599		11	117.434	137.885	52.7496
	12		100	114.771	120.341	116.031	120.207		100	99.9049		100	74.4857	146.277	86.5062	112.234		12	120.207	99.9049	90.1665	112.234		12	120.207	161.436	144.425
	13		100	158.168	278.278	387.7	261.488		100	131.208		100	109.331	99.2255	109.085	107.617		13	261.488	131.208	65.6196	107.617		13	261.488	91.9317	36.3578
	14		100	83.4067	168.043	117.58	179.525					100	130.612	103.699	100.074	94.4222		14	179.525		65.6967	94.4222		14	179.525	122.262	76.1352
	15		100	91.5367	95.3574	161.408	91.5389					100	84.609	110.403	96.1661	131.401		15	91.5389		82.7072	131.401		15	91.5389	104.713	71.5693
	16		100	183.702	176.476	213.307	185.351					100	130.996	138.411	138.006	170.443		16	185.351		72.1835	170.443		16	185.351	146.166	114.99
	17		100	109.358	99.6596	76.0603	95.4816					100	81.8423	129.041	115.049	167.355		17	95.4816		65.2192	167.355		17	95.4816	82.6123	200.922
	18		100	137.773	111.345	106.675	96.8873					100	105.824	116.787	106.707	84.7862		18	96.8873		124.732	84.7862		18	96.8873	82.0669	97.8311
	19		100	72.4697	168.692	153.601	126.567					100	72.6693	72.6307	93.1731	64.2617		19	126.567		77.325	64.2617		19	126.567	102.765	108.799
	20		100	170.215	171.883	190.734	125.287					100	127.262	161.959	233.298	204.18		20	125.287		104.364	204.18		20	125.287	110.483	181.644
	21		100	115.512	121.269	117.349	102.747					100	72.8058	72.3414	53.0268	80.2371		21	102.747		136.111	80.2371		21	102.747	134.807	125.669
	22		100	121.41	103.333	111.601	98.1036					100	145.506	121.702	115.484	80.8677		22	98.1036		77.4449	80.8677		22	98.1036	77.8343	102.123
	23		100	110.392	127.273	164.519	111.764											23	111.764					23	111.764	132.947	344.762
	24		100	79.3949	91.9662	103.553	93.4669											24	93.4669					24	93.4669		83.5747
	25		100	102.267	77.98	138.287	208.47											25	208.47					25	208.47		55.7962
	26		100	119.002	150.881	145.428	152.958											26	152.958					26	152.958		114.825
	27		100	90.5749	106.127	109.361	105.079											27	105.079					27	105.079		107.605
	28		100	97.7463	90.8878	121.848	110.951											28	110.951					28	110.951		82.1255
	29		100	99.6533	99.4383	83.2176	102.888											29	102.888					29	102.888
	30		100	153.459	104.951	114.605	103.045											30	103.045					30	103.045
	AVG		100	113.625	130.588	133.502	140.125		100	103.936		100	98.207	103.379	105.169	109.878		AVG	140.125	103.936	102.044	109.878		AVG	140.125	110.378	113.782
	SEM		0	5.70402	7.97905	10.5615	11.4203		0	3.87234		0	5.37187	6.55823	7.46751	7.79552		SEM	11.4203	3.87234	9.36137	7.79552		SEM	11.4203	5.42968	11.4294
	two-tailed paired t-test (baseline) (p =)			0.023636	0.000627459	0.00356328	0.00147129			0.329518			0.741864	0.611781	0.496383	0.21897		two-tailed Mann-Whitney (HFU Target EP11-14) (p =)		0.01352	0.00398	0.02574		two-tailed Mann-Whitney (HFU Target EP11-14) (p =)		0.03318	0.02642
	two-tailed Mann-Whitney (p =)						0.01352

## Sheet: Fig.3
	panel c																										panel g
			HFU target in MDL						Off-target in MDL						HFU target in Gö						Off-target in Gö							HFU target in MDL + DR	Off-target in MDL + DR
	spine size (% baseline)		0 min	5 min	15 min	25 min	35 min		0 min	5 min	15 min	25 min	35 min		0 min	5 min	15 min	25 min	35 min		0 min	5 min	15 min	25 min	35 min		spine size (% baseline)	35 min	35 min
	1		100	68.2669	70.5633	130.672	103.972		100	100.872	87.3991	71.0158	95.2738		100	82.8295	118.321	137.275	146.881		100	94.6343	94.9942	76.8021	84.3213		1	82.072	118.509
	2		100	260.651	98.7455	121.16	53.9629		100	130.064	95.6059	82.0669	72.1332		100	92.6245	85.6681	84.8946	75.9111		100	125.423	108.139	108.485	114.951		2	217.727	93.2878
	3		100	62.84	76.6555	45.0884	46.052		100	111.276	102.949	75.1712	84.1978		100	98.3622	100.164	129.496	111.985		100	106.378	111.216	111.435	99.8448		3	118.974	82.5073
	4		100	34.0077	64.1302	106.887	134.639		100	94.8835	81.6051	119.416	100.943		100	75.3995	65.7784	82.6012	73.581		100	88.0025	77.7739	91.0877	99.9364		4	98.9009	97.0565
	5		100	141.729	128.098	98.318	105.659		100	126.76	113.201	116.07	85.7265		100	146.492	119.791	153.416	237.663		100	79.4565	99.527	97.883	85.6788		5	63.973	107.516
	6		100	216.909	149.659	100.998	115.561		100	121.3	142.137	104.899	106.867		100	85.4008	125.205	141.342	113.649		100	85.2121	95.3361	101.343	108.215		6	87.3821	115.688
	7		100	132.236	134.62	119.682	126.868		100	120.448	84.3849	103.282	88.7259		100	92.3299	75.4507	117.564	114.961		100	107.56	89.0175	104.549	76.4538		7	185.343	105.053
	8		100	118.22	100.839	83.5466	95.6622		100	107.812	102.706	96.7239	94.8914		100	100.595	81.029	112.898	126.979		100	106.079	106.577	98.26	102.156		8	107.872	157.892
	9		100	96.6999	81.2646	87.3602	49.3469		100	98.7501	93.0997	87.489	105.789		100	78.853	59.0937	92.2242	89.3778		100	99.7212	101.433	82.9635	93.8024		9	73.1915	86.8169
	10		100	89.9606	117.215	164.773	73.8267		100	123.691	138.482	107.225	100.731		100	91.2388	95.1397	158.155	260.049		100	103.746	98.9599	111.957	113.032		10	152.538	105.094
	11		100	78.7802	53.5154	65.4542	64.6858		100	111.315	102.718	90.3813	118.158		100	89.995	91.9431	122.533	92.1599		100	110.232	90.5931	107.845	117.31		11	175.29
	12		100	136.645	112.46	117.176	101.149		100	103.675	114.987	99.1571	109.839		100	112.11	130.063	86.3512	61.4088		100	108.173	106.002	125.265	129.247		12	95.8625
	13		100	83.9697	101.101	107.038	143.881		100	94.8271	82.1069	85.9437	131.752		100	163.729	142.015	145.808	165.196		100	95.0458	99.9313	64.7898	80.7809		13	129.242
	14		100	104.477	111.276	165.243	163.254		100	80.781	94.2015	105.263	86.7115		100	77.5293	108.063	111.805	98.071		100	124.598	122.257	138.418	151.716		14	72.6275
	15		100	111.894	79.821	53.2053	93.373		100	115.594	94.7272	63.2481	96.6658		100	85.5681	102.292	29.9611	18.9102		100	123.25	136.971	104.565	103.21		15	129.448
	16		100	116.204	126.766	116.842	85.509		100	106.712	113.008	98.5059	101.981														16	28.823
	17		100	78.8743	76.3057	87.0166	85.5082		100	76.0758	68.9126	85.4082	80.6008														17	94.3605
	18		100	112.184	92.7954	108.078	102.262		100	95.9837	104.932	94.2756	92.2243														18	99.7825
																											19	97.1846
																											20	171.459
	AVG		100	113.586	98.6573	104.363	96.954		100	106.712	100.953	93.6412	97.4005		100	98.2038	100.001	113.755	119.119		100	103.834	102.582	101.71	104.044		AVG	114.103	106.942
	SEM		0	12.6788	6.24939	7.58989	7.66713		0	3.55769	4.4324	3.55025	3.34756		0	6.50562	6.24993	8.80188	16.3787		0	3.60542	3.64291	4.71882	5.10519		SEM	10.4145	6.74928
	two-tailed paired t-test (baseline) (p =)			0.298897	0.832432	0.572909	0.696107			0.0764049	0.832238	0.0911002	0.448104			0.786502	0.999858	0.140434	0.262587			0.305592	0.490116	0.722498	0.441533		two-tailed Student's t-test (off-target) (p = )		0.568571
	two-tailed Student's t-test (off-target) (p = )			0.60506	0.766229	0.209348	0.957752									0.455388	0.723954	0.237884	0.387034
	panel e
			HFU target in SB						Off-target in SB						HFU target in 0mM Ca						Off-target in 0mM Ca
	spine size (% baseline)		0 min	5 min	15 min	25 min	35 min		0 min	5 min	15 min	25 min	35 min		0 min	5 min	15 min	25 min	35 min		0 min	5 min	15 min	25 min	35 min
	1		100	85.0356	110.213	81.7253	176.456		100	86.7818		110.203	103.683		100	95.4065	91.9428	90.7108	118.98		100	114.089	109.518	98.2551	93.9524
	2		100	123.31	172.149	102.499	264.118		100	111.374	120.803	116.013	100.982		100	117.554	80.326	100.749	85.1121		100	77.9128	61.0636	66.2945	107.055
	3		100	103.112	120.005	105.005	81.8237		100	78.8625	100.201	104.705	83.9987		100	143.613	127.144	137.263	131.812		100	139.976	94.7232	90.3747	87.5226
	4		100	30.8308	143.117	188.149	91.484		100	103.763	94.4067	88.013	75.5263		100	110.052	107.356	91.721	89.5685		100	90.8186	93.0899	107.71	109.749
	5		100	77.9261	74.405	91.4196	80.3461		100	93.8112	107.301	116.892	98.5628		100	133.923	90.9175	124.104	82.321		100	93.758	98.0254	96.579	97.3069
	6		100	105.556	74.9429	51.4193	113.531		100	98.4048	107.87	158.283	142.003		100	44.5909	54.7233	34.0364	34.4625		100	84.637	91.968	80.9029	110.404
	7		100	89.2693	97.9611	91.0822	96.6462		100	107.797	91.5508	110.068	135.753		100	93.3546	105.039	92.7817	71.4715		100	102.119	105.602	89.3257	107.745
	8		100	76.2761	76.7858	125.876	82.005		100	107.07	135.959	121.407	95.0853		100	109.329	117.176	87.2437	117.51		100	87.2479	89.0125	119.714	94.2842
	9		100	119.082	129.863	132.907	155.266		100	89.7065	120.596	103.498	105.235		100	113.376	121.983	140.262	80.8434		100	96.3949	89.426	84.177	87.9311
	10		100	54.7277	67.4239	55.4883	76.4974								100	98.8327	139.015	115.524	88.8152		100	162.933	147.546	123.693	121.755
	11		100	127.276	111.406	85.9315	118.081								100	66.5826	73.0739	62.1263	77.0129
	12		100	182.236	154.636	245.411	163.323								100	57.6346	85.9217	64.3221	137.034
	13		100	157.183	161.04	247.252	166.13								100	173.976	112.674	101.17	104.296
	14		100	103.139	84.657	169.14	78.893								100	117.052	92.818	123.472	102.407
	15		100	62.4805	75.0171	95.681	58.4627								100	80.0937	17.2771	27.8407	31.726
	16		100	177.58	85.1791	113.523	108.811								100	87.9162	186.472	106.466	126.103
	17		100	103.281	45.8143	29.6737	69.1161								100	107.295	108.918	182.482	154.406
	18		100	110.347	112.297	133.176	138.964								100	84.9527	128.939	134.869	131.058
	19														100	110.024	67.159	116.291	109.24
	20														100	66.7028	102.559	83.5583	124.199
	AVG		100	104.925	105.384	119.187	117.775		100	97.5079	109.836	114.342	104.537		100	100.613	100.572	100.85	99.919		100	104.989	97.9975	95.7025	101.77
	SEM		0	9.40468	8.44704	14.2124	12.1856		0	3.66424	5.33517	6.3782	7.24614		0	6.79842	7.80566	8.20812	7.21572		0	8.52159	6.85978	5.57495	3.54776
	two-tailed paired t-test (baseline) (p =)			0.607279	0.532363	0.194721	0.162873			0.51562	0.107774	0.0546811	0.548704			0.929097	0.942371	0.918637	0.991156			0.572647	0.776968	0.460551	0.629721
	two-tailed Student's t-test (off-target) (p = )			0.592239	0.740287	0.817522	0.471667									0.703063	0.833238	0.679641	0.862414

## Sheet: Fig.4
	panel c								panel e												panel f				panel h
		HFU target	Off-target			HFU target	Off-target				HFU target					Off-target						HFU target	Off-target SEP			HFU target in MDL + SB	Off-target in MDL + SB			HFU target in MDL + SB	Off-target in MDL + SB
	spine size (% baseline)	35 min	35 min		SEP expression (% baseline)	35 min	35 min		uEPSCs (% baseline)		0 min	2.5 min	15 min	30 min		0 min	2.5 min	15 min	30 min		uEPSCs (% baseline)	30 min	30 min		spine size (% baseline)	35 min	35 min		SEP expression (% baseline)	35 min	35 min
	1	168.639	104.49		1	132.715	92.7902		1		100	103.033	96.1444	123.476		100	96.8105	85.6814	89.8806		1	123.476	89.8806		1	95.1902	110.139		1	111.979	75.6195
	2	203.07	103.345		2	68.1835	71.4127		2		100	123.699	71.355	97.6261		100	106.597	83.949	49.714		2	97.6261	49.714		2	120.568	115.69		2	137.825	75.5606
	3	223.055	108.527		3	187.903	68.9021		3		100	128.9	166.754	240.985		100	91.835	70.1985	78.0014		3	240.985	78.0014		3	80.3082	91.4591		3	80.1411	127.148
	4	145.775	91.4234		4	118.684	95.6564		4		100	128.857	125.816	116.532		100	93.617	94.5706	72.6342		4	116.532	72.6342		4	79.6264	116.331		4	102.764	87.5103
	5	145.662	88.9392		5	93.8887	119.065		5		100	94.0707	85.667	140.57		100	67.4163	65.717	79.8546		5	140.57	79.8546		5	59.6111	122.228		5	46.1858	83.0909
	6	180.072	115.352		6	115.657	106.08		6		100	111.269	102.228	87.0581		100	111.167	49.6846	50.8329		6	87.0581	50.8329		6	143.273	104.991		6	47.6675	82.4239
	7	235.643	118.314		7	96.3121	89.9261		7		100	173.595	122.504	94.4269		100	72.6415	42.6566	63.515		7	94.4269	63.515		7	46.9418	104.365		7	100.736	94.3412
	8	121.313	92.7075		8	142.98	81.6129		8		100	84.9352	90.2572	86.7812		100	66.3406	43.4092	68.549		8	86.7812	68.549		8	62.894	85.6304		8	66.9916	82.9489
	9	147.986	106.232		9	94.3968	117.14		9		100	90.3295	103.132	74.3706		100	175.866	229.556	98.4144		9	74.3706	98.4144		9	53.9642	129.987		9	96.3208	85.0843
	10		119.116		10		92.2496		10		100	91.3274	78.7466	104.405		100		59.7042	68.8632		10	104.405	68.8632		10	120.79	71.0651		10	153.812	121.029
	11		80.5546		11		73.6436		11		100	83.158	67.4475	95.166		100	111.634	217.363	197.804		11	95.166	197.804		11	105.558	124.121		11	87.9577	77.5088
	12		112.795		12		92.1656		12		100	149.181	149.455	118.656		100	75.8498	113.446	86.4778		12	118.656	86.4778		12	70.2211			12	108.338
									13		100	105.483	80.28	152.992		100	101.474	106.177	100.56		13	152.992	100.56		13	119.32			13	78.6158
									14		100	74.2121	108.828	91.7784		100	121.082	91.9399	117.464		14	91.7784	117.464		14	193.811			14	126.217
									15		100	87.3026	102.837	120.425		100	89.6716	82.8531	87.2181		15	120.425	87.2181		15	145.081			15	129.619
									16		100	103.039	70.6636	100.365		100	161.944	103.226	144.786		16	100.365	144.786		16	95.6216			16	179.286
									17		100	107.912	93.1162	174.741		100	139.284	106.334	118.011		17	174.741	118.011		17	117.812			17	185.152
									18		100	167.311	248.004	169.968							18	169.968			18	64.1519			18	86.3203
																									19	170.765			19	125.704
																									20	132.358			20	109.031
	AVG	174.58	103.483		AVG	116.747	91.7203		AVG		100	111.534	109.069	121.685		100	105.202	96.8509	92.5047		AVG	121.685	92.5047		AVG	103.893	106.91		AVG	108.033	90.206
	SEM	12.999	3.61471		SEM	11.6722	4.7533		SEM		0	6.75907	10.3128	9.74925		0	7.95921	12.7505	8.90551		SEM	9.74925	8.90551		SEM	9.03114	5.41569		SEM	8.43279	5.3238
	two-tailed Student's t-test (off-target) (p = )	9.71447e-06			two-tailed Student's t-test (off-target) (p = )	0.0414253			two-tailed paired t-test (baseline) (p =)			0.106119	0.391468	0.0399697			0.523282	0.808066	0.412391		two-tailed Mann-Whitney (off-target) (p =)	0.01046			two-tailed Student's t-test (off-target) (p = )	0.816686			two-tailed Mann-Whitney (off-target) (p =)	0.1031
									two-tailed Mann-Whitney (off-target) (p =)			0.52218	0.24198	0.01046

## Sheet: Fig.5
	panel c						panel d				panel f				panel h				panel i
	spine survivorship (min lifetime)	HFU target (up to 60 min)	Off-target (up to 60 min)	HFU target (up to 360 min)	Off-target (up to 360 min)		spine size (% baseline)	HFU target (up to 60 min)	Off-target (up to 60 min)		SEPGluA2 30 min (% baseline)	HFU target	Off-target		spine survivorship (min lifetime)	HFU target in MDL	Off-target in MDL		spine size (% baseline)	HFU target in MDL	Off-target in MDL
	1	60	60	360	120		1	123.069	173.337		1	125.327	22.8112		1	60	1		1	172.95	0
	2	60	15	360	240		2	71.9316	0		2	85.2221	86.219		2	60	60		2	82.9941	188.564
	3	60	60	1	360		3	130.865	105.983		3	278.705	15.8477		3	60	15		3	51.9255	0
	4	60	60	120	360		4	125	282.86		4	176.27	28.4376		4	60	45		4	161.095	43.8702
	5	45	60	360	1		5	138.2	187.001		5	56.5363	145.432		5	60	1		5	155.766	0
	6	60	60	360	120		6	248.207	59.7962		6	365.026	77.1605		6	1	45		6	0	198.74
	7	60	1	120	1		7	86.5862	0		7	117.787	67.0229		7	60	60		7	121.533	132.538
	8	1	60	360	1		8	0	265.475		8	113.829	14.07		8	1	30		8	0	41.3422
	9	60	60	360	1		9	314.037	113.249		9	84.2599	121.859		9	60	45		9	80.9109	49.4842
	10	60	60	1	120		10	403.398	138.857		10	135.836			10	60	60		10	125.385	101.109
	11	60	60	360	1		11	242.043	54.4861		11	42.5975			11	60	45		11	79.17	44.4235
	12	60	60	1	1		12	87.4978	242.732						12	60	60		12	86.9791	192.256
	13	60	30		120		13	126.604	16.6845						13	60	60		13	24.5672	151.076
	14	60	60		1		14	35.0359	203.826						14		60		14		151.09
	15	60	1		1		15	31.7814	0						15		1		15		0
	16	30	60		240		16	98.595	111.747						16		60		16		32.4699
	17	60	30		120		17	117.196	211.702						17		15		17		0
	18	60	60				18	89.4613	38.0853						18		60		18		261.8
	19	30	30				19	102.107	43.8091						19		15		19		0
	20	60	15				20	188.223	0						20		1		20		0
	21	60	45				21	317.927	24.3837						21		60		21		134.97
	22	60	60				22	178.352	83.5218						22		60		22		206.336
	23	60	60				23	181.065	152.741						23		60		23		127.271
	24	60	45				24	34.3949	59.5893						24		1		24		0
	25	60	30				25	101.543	93.0931						25		60		25		217.696
	26	45	30				26	105.139	98.1107						26		60		26		88.2308
	27	15	60				27	0	123.233						27		45		27		71.5419
	28	60	60				28	161.517	183.976						28		15		28		0
	29		1				29		0						29		60		29		59.9786
	30		1				30		0						30		45		30		193.471
	31		60				31		99.7588						31		1		31		0
	32		1				32		0						32		60		32		280.177
	33		1				33		0						33		60		33		80.0031
	34		15				34		0						34		60		34		36.2715
	35		15				35		0						35		1		35		0
	36		15				36		0						36		60		36		82.7215
	37		60				37		80.1238						37		15		37		0
	38		15				38		0
	39		45				39		160.148
	40		60				40		143.729
	41		45				41		154.687
	42		60				42		62.6982
	43		45				43		80.2911
	44		60				44		62.6976
	45		60				45		59.0615
	46		1				46		0
	47		60				47		60.9902
	48		60				48		49.9125
	AVG	53.0714	41.0833	230.25	106.353		AVG	137.135	85.0495		AVG	143.763	64.3178		AVG	50.9231	39.5135		AVG	87.9443	85.6062
	% survived	78.5714	52.0833	58.3333	11.7647		SEM	18.2641	11.3766		SEM	29.3888	15.9978		% survived	84.6154	48.6486		SEM	16.1406	14.0603
	Fisher's exact (off-target) (p =)		0.0282		0.014		two-tailed Mann-Whitney (off-target) (p =)	0.0151			two-tailed Mann-Whitney (off-target) (p =)	0.04036			Fisher's exact (off-target) (p =)	0.0475			two-tailed Mann-Whitney (off-target) (p =)	0.64552
	panel k				panel l				panel m					panel n								panel p				panel q
	spine survivorship (min lifetime)	HFU target in SB	Off-target in SB		spine size (% baseline)	HFU target in SB	Off-target in SB		spine survivorship (min lifetime)	HFU target in 2c	HFU target in SQ	HFU target in ML		spine survivorship (min lifetime)	HFU target in 2c	Off-target in 2c	HFU target in SQ	Off-target in SQ	HFU target in ML	Off-target in ML		spine survivorship (min lifetime)	HFU target in Gö	Off-target in Gö		spine size (% baseline)	HFU target in Gö	Off-target in Gö
	1	30	60		1	36.7195	132.269		1	30	60	60		1	30	60	60	1	60	15		1	60	1		1	72.922	0
	2	60	60		2	252.266	124.965		2	1	60	60		2	1	1	60	60	60	60		2	60	60		2	146.223	66.776
	3	1	60		3	0	56.2461		3	60	60	60		3	60	60	60	60	60	1		3	60	30		3	145.466	35.4136
	4	60	60		4	73.6653	33.2168		4	60	60	60		4	60	60	60	60	60	60		4	30	60		4	56.3901	143.244
	5	60	1		5	53.1114	0		5	60	15	60		5	60	60	15	1	60	60		5	60	60		5	99.9815	65.5712
	6	15	60		6	0	154.757		6	60	60	15		6	60	60	60	60	15	30		6	60	30		6	54.9446	272.464
	7	60	60		7	80.9036	141.378		7	15	1	15		7	15	1	1	60	15	1		7	30	45		7	125.851	120.569
	8	60	60		8	85.7159	25.5492		8	60	1	60		8	60	60	1	1	60	60		8	60	1		8	206.336	0
	9	60	30		9	32.676	63.0078		9	60	60	1		9	60	60	60	60	1	45		9	60	60		9	182.27	134.385
	10	45	60		10	163.522	66.5461		10	45	60	60		10	45	15	60	45	60	60		10	15	45		10	0	95.7078
	11	60	1		11	46.4099	0		11	60	60	1		11	60	1	60	60	1	60		11	60	60		11	69.4906	50.5915
	12	45	1		12	164.146	0		12	60	15	60		12	60	15	15	1	60	30		12	60	60		12	72.6911	144.406
	13	45	1		13	39.3776	0		13	15	1	60		13	15	60	1	15	60	60		13	60	1		13	61.584	0
	14	15	15		14	0	0		14	1	15	60		14	1	15	15	60	60	15		14	60	15		14	62.8805	0
	15	60	60		15	574.834	263.086		15		60	60		15		15	60	1	60	60		15	60	60		15	106.854	52.3124
	16		30		16		31.667		16		60	60		16		15	60	60	60	15		16	60	60		16	34.3983	66.734
	17		15		17		0		17		30	60		17		15	30	1	60	60		17	60	60		17	62.5038	114.992
	18		60		18		62.1089		18			60		18		60		15	60	15		18	60	60		18	190.316	88.441
	19		60		19		42.8707		19			60		19				60	60	60		19	45	1		19	115.434	0
	20		45		20		0		20			1		20				60	1	60		20	60	1		20	61.8247	0
	21		60		21		91.0415		21			15		21				60	15	1		21		30		21		0
	22		45		22		125.503		22			60		22				1	60	15		22		60		22		111.776
	23		60		23		124.305		23			60		23				1	60	60		23		1		23		0
	24		15		24		0		24			60		24				15	60	30		24		1		24		0
	25		30		25		27.8716		25			60		25				1	60	60		25		1		25		0
	26		60		26		94.7034							26				60		15		26		45		26		67.7716
	27		60		27		122.302							27				60		30		27		60		27		294.773
	28		60		28		104.279							28				60		1		28		60		28		135.11
	29		60		29		40.7166							29						1		29		60		29		46.3283
	30		60		30		92.9809							30						1		30		45		30		146.24
	31		45		31		69.0324							31						60		31		60		31		110.503
	32		60		32		62.694							32						45		32		1		32		0
	33		60		33		167.805															33		60		33		271.158
	34		15		34		0															34		60		34		49.8695
	35		15		35		0															35		60		35		118.179
	36		60		36		102.614															36		1		36		0
	37		60		37		148.835															37		60		37		61.2926
	38		15		38		0															38		30		38		73.7669
	39		60		39		110.318															39		60		39		224.111
	40		60		40		63.9357															40		60		40		43.2496
	41		60		41		21.3377															41		60		41		71.5542
																						42		15		42		0
																						43		60		43		167.873
																						44		1		44		0
																						45		60		45		394.659
																						46		60		46		65.1491
																						47		60		47		70.6597
																						48		1		48		0
																						49		30		49		20.1535
																						50		1		50		101.845
																										51		0
	AVG	45.0667	44.3659		AVG	106.89	67.5108		AVG	41.9286	39.8824	47.52		AVG	41.9286	35.1667	39.8824	35.6786	47.52	35.8125		AVG	54	38.66		AVG	96.418	80.3456
	% survived	53.3333	60.9756		SEM	38.0873	9.59657		% survived	57.1429	58.8235	76		% survived	57.1429	50	58.8235	53.5714	76	43.75		% survived	80	52		SEM	12.3005	12.3236
	Fisher's exact (off-target) (p =)	0.7605			two-tailed Mann-Whitney (off-target) (p =)	0.63836			Fisher's exact (off-target) (p =)	0.7345	1	0.0148		Fisher's exact (off-target) (p =)	0.7345		1		0.0148			Fisher's exact (off-target) (p =)	0.0349			two-tailed Mann-Whitney (off-target) (p =)	0.12356

## Sheet: Fig.6
	panel c								panel d				panel e														panel g								panel h				panel i
															Saline			Fluoxetine																							Saline			Fluoxetine + antagonists
	spine density (spines/µm)	Saline	Fluoxetine		spine size (normalized fl.)	Saline	Fluoxetine		uEPSCs (pA)	Saline	Fluoxetine		uEPSCs by spine size		spine size (normalized fl.)	uEPSCs (pA)		spine size (normalized fl.)	uEPSCs (pA)								spine density (spines/µm)	Saline	Fluoxetine + antagonists		spine size (normalized fl.)	Saline	Fluoxetine + antagonists		uEPSCs (pA)	Saline	Fluoxetine + antagonists		uEPSCs by spine size		spine size (normalized fl.)	uEPSCs (pA)		spine size (normalized fl.)	uEPSCs (pA)
	1	0.708113	1.06779		1	93.4605	111.592		1	8.4599	16.7021		1		30.1037	4.32354		26.9515	5.64278								1	0.889808	0.782722		1	150.356	128.811		1	7.51049	4.34874		1		29.9301	4.88898		17.4747	7.30563
	2	0.86537	1.18184		2	130.785	111.193		2	7.7019	17.8946		2		33.1029	5.72902		35.9367	3.45067					size	uEPSCs		2	1.0645	1.08596		2	112.143	125.424		2	7.19053	7.19836		2		30.2915	2.0599		25.9822	3.74342
	3	0.643993	0.951797		3	93.9221	112.198		3	10.313	7.37837		3		41.5014	4.8687		42.5074	8.45233		small-medium	Saline	AVG	86.7641	6.15648		3	0.854201	0.757641		3	77.0344	105.489		3	6.77466	7.33046		3		31.4036	5.49249		27.1166	6.1539		small-medium	Saline	AVG
	4	1.21289	1.0729		4	92.0415	153.85		4	10.2043	4.65505		4		43.1754	6.16972		42.8115	6.9412				SEM	5.42665	0.508915		4	0.929766	0.80889		4	104.199	67.2549		4	4.6992	7.96827		4		31.6774	5.06515		30.7063	3.85257				SEM
	5	1.02918	1.3403		5	121.96	86.7653		5	8.03995	11.8372		5		45.7262	3.53228		44.9215	3.7477			Fluoxetine	AVG	89.2884	5.62216		5	1.25197	0.940994		5	114.293	89.5678		5	5.10571	8.99104		5		37.9631	9.21307		31.0154	8.27977			Fluoxetine + antag	AVG
	6	1.05826	1.37871		6	80.8373	86.4049		6	5.72902	7.55475		6		53.4072	8.91898		45.5397	7.12813				SEM	6.26042	0.523265		6	0.960571	0.813439		6	118.01	110.208		6	12.9375	10.7272		6		40.5386	10.4131		31.5891	4.5055				SEM
	7	0.910586	1.05607		7	105.719	90.9717		7	9.80803	15.126		7		71.1788	12.144		47.0384	16.3314				two-tailed Mann-Whitney (p =)	0.8493	0.31732		7	0.713955	1.07262		7	89.8013	84.2597		7	6.44155	5.79712		7		41.3136	7.15532		35.9943	7.39074				two-tailed Mann-Whitney (p =)
	8	0.994296	0.910757		8	129.615	104.964		8	5.1887	11.6914		8		71.9978	8.03995		48.1916	4.41509		large	Saline	AVG	334.73	7.57952		8	0.695249	1.19538		8	62.7359	71.2066		8	6.61473	6.1539		8		41.8157	5.2614		40.932	4.43004		large	Saline	AVG
	9	0.994338	0.992925		9	110.433	99.9975		9	8.3477	6.71274		9		76.2261	5.09322		51.3678	6.62462				SEM	24.3662	0.807056		9	1.32259	1.37476		9	61.6582	80.6313		9	4.69341	6.13103		9		42.6735	8.46027		45.5041	3.30542				SEM
	10	0.873882	0.954415		10	143.04	116.55		10	3.56654	7.66331		10		80.9435	5.03085		52.0426	3.94519			Fluoxetine	AVG	378.506	9.92148		10	0.847065	1.24269		10	96.5944	61.408		10	7.22682	3.85257		10		43.5059	4.26584		46.5952	7.69779			Fluoxetine + antag	AVG
	11	0.967699	1.09191		11	138.473	95.7716		11	5.06174	3.94519		11		85.8459	3.56654		61.9109	2.00915				SEM	28.9381	0.837097		11	1.27076	1.46901		11	60.1453	59.1694		11	4.46657	6.73614		11		45.6837	8.81815		47.3954	12.8816				SEM
	12	0.743917	1.31932		12	161.308	108.427		12	7.80178	12.1548		12		85.8715	3.95839		77.255	6.71274				two-tailed Mann-Whitney (p =)	0.27572	0.0394		12	1.198	0.902582		12	55.6425	91.8403		12	5.82724	7.30563		12		45.8761	6.34034		48.1826	5.54773				two-tailed Mann-Whitney (p =)
	13	0.923977	1.0455		13	158.013	152.08		13	5.36285	6.62462		13		87.7587	6.0075		81.3682	4.13038								13	1.20228	1.23531		13	97.3548	69.9505		13	9.36634	5.81626		13		52.7773	4.34796		51.9383	6.66817
	14		1.19799		14		156.93		14	5.09322	11.0204		14		89.7251	5.1887		89.4501	3.74034								14	1.26169	1.33415		14	82.797	75.0857		14	10.7299	10.87		14		54.405	8.1437		53.453	7.33046
	15		1.2821		15		172.373		15	3.95839	5.64278		15		97.3378	3.8932		93.9949	8.46738								15	1.2834	1.08639		15	75.179	73.5599		15	6.13602	12.8816		15		56.0316	7.54598		53.5927	5.46773
	16		1.24403		16		143.887		16	5.15452	5.0316		16		97.4493	5.43292		94.8115	7.55475								16	1.43078	0.956656		16	68.6673	100.674		16	6.94004	7.39074		16		60.1618	9.42621		61.0101	4.83741
	17		1.58863		17		81.8313		17	5.03085	6.75593		17		100.278	9.24585		101.528	2.24497								17	1.13901	0.775901		17	100.517	102.279		17	9.42621	5.14969		17		62.3498	3.72811		62.6092	6.73614
	18		1.46104		18		93.0843		18	6.58447	3.74034		18		101.317	5.06409		101.9	4.65505								18	0.945196	1.31503		18	126.74	72.6892		18	12.3578	3.63158		18		63.9776	5.11967		62.7618	5.81626
	19		1.46244		19		104.62		19	8.91898	9.02298		19		102.087	7.7019		112.189	4.44291								19	1.84818	1.66716		19	58.3254	77.7044		19	10.8514	4.43307		19		68.5134	10.4092		63.0772	4.32583
									20	5.43292	3.7477		20		102.263	10.313		115.201	3.02324								20	1.70138	1.53943		20	72.191	91.295		20	14.938	4.01465		20		73.7683	6.74572		66.8486	2.30981
									21	15.2207	13.8461		21		105.429	2.93414		115.704	3.13256								21	1.53075	1.50398		21	89.5062	108.448		21	3.47098	4.41504		21		73.9885	5.55092		68.1802	14.2279
									22	9.24585	5.34573		22		107.65	5.75621		116.687	5.34573																22	11.3369	3.23856		22		76.6306	9.36634		69.9061	13.1692
									23	20.8307	5.26673		23		109.753	10.2043		119.398	5.26673																23	5.11967	6.87037		23		78.1606	9.71018		70.6022	3.22998
									24	12.144	13.1509		24		114.399	3.23714		119.746	5.0316																24	4.5569	4.56926		24		78.512	3.90756		71.2086	3.56609
									25	12.3633	2.24497		25		115.382	2.94469		120.145	7.33547																25	5.15956	3.74342		25		79.0802	6.77466		72.7504	4.98113
									26	10.7846	12.8636		26		121.16	5.06174		121.586	3.4542																26	9.56144	6.17752		26		79.39	5.01933		74.805	4.98095
									27	6.0075	15.1316		27		124.638	5.65772		123.383	6.92259																27	5.01933	7.06827		27		80.563	5.15956		76.667	3.08595
	AVG	0.917423	1.1895		AVG	119.97	114.921		28	7.76897	16.3314		28		133.687	12.3633		124.23	4.49445								AVG	1.1591	1.13622		AVG	89.2329	87.9503		28	6.23767	6.78885		28		80.6409	10.8514		77.6402	8.10749
	SEM	0.0429185	0.0452153		SEM	7.26393	6.26507		29	10.5586	14.213		29		144.64	3.71177		128.406	12.1548								SEM	0.0669271	0.0614627		SEM	5.58249	4.37425		29	12.8271	4.12895		29		81.8351	3.47098		80.352	15.7515
	two-tailed Student's t-test (p =)	0.000239931			two-tailed Student's t-test (p =)	0.605415			30	4.8687	6.92259		30		168.028	7.98966		133.623	7.37837								two-tailed Student's t-test (p =)	0.802517			two-tailed Student's t-test (p =)	0.857397			30	8.38914	5.93008		30		87.9585	8.62947		86.0842	6.17752
									31	10.2793	4.41509		31		177.181	7.76897		133.652	3.49233																31	6.74572	5.19554		31		91.2007	11.1129		87.1823	14.0535
									32	3.53228	10.2076		32		195.042	15.2207		133.754	2.24033																32	7.54598	4.50828		32		93.0881	8.52095		92.7076	7.96827
									33	6.16906	8.45233		33		203.096	6.16906		153.439	13.0516																33	5.2614	3.99367		33		95.4371	5.07894		94.5996	4.66575
									34	11.958	7.33547		34		205.42	8.4599		163.105	3.38169																34	13.7648	5.61887		34		98.763	8.38914		95.5544	9.22877
									35	2.94469	7.12813		35		206.608	10.2793		168.227	3.73472																35	5.49249	9.91446		35		99.9848	6.23767		95.778	3.63158
									36	3.19552	8.46738		36		234.139	4.04034		177.457	3.83402																36	10.4131	13.1692		36		99.9869	17.0245		95.9903	6.78885
									37	3.71177	12.3164		37		239.39	2.66297		192.556	12.8636																37	8.81289	9.68693		37		104.096	5.28378		96.6545	7.46331
									38	3.8932	18.4736		38		241.148	2.49756		216.631	7.66331																38	10.7393	14.2279		38		104.501	4.56382		96.6705	5.11082
									39	6.20683	6.9412		39		251.435	3.75212		250.211	3.23004																39	10.4092	13.1836		39		106.986	5.10571		98.6583	2.37486
									40	3.23714	5.47726		40		265.542	20.8307		267.332	18.4736																40	13.3262	8.27977		40		108.339	5.05555		105.184	4.43307
									41	4.17431	2.24033		41		270.292	2.60727		271.93	5.47726																41	9.71018	13.0706		41		109.734	11.5538		108.047	9.11768
									42	3.37882	2.00915		42		279.008	9.80803		286.643	5.33627																42	7.01639	14.0535		42		117.063	5.91521		108.136	3.1239
									43	4.04034	3.02324		43		285.132	3.37882		304.828	15.1316																43	4.88898	20.3402		43		117.348	6.89868		108.264	5.91791
									44	4.32354	6.47788		44		302.377	10.7846		305.627	11.0204																44	8.52095	11.9017		44		118.672	5.64952		112.478	10.87
									45	2.49756	3.38169		45		337.113	5.15452		308.567	10.2076																45	7.59275	10.5762		45		129.049	4.41273		114.017	13.8138
									46	3.75212	3.23004		46		354.058	7.80178		310.335	11.6914																46	5.28378	7.69779		46		136.072	21.0269		119.302	3.23856
									47	2.3251	5.33627		47		360.473	11.958		313.082	7.16658																47	3.90756	3.56609		47		145.49	9.34746		123.972	9.68693
									48	2.60727	7.16658		48		372.532	14.9855		357.358	8.42494																48	5.85137	9.78099		48		154.972	6.61473		125.397	2.74864
									49	2.93414	5.09065		49		385.311	10.5586		360.506	6.75593																49	7.37422	5.46773		49		157.975	7.01639		126.15	4.85033
									50	13.2676	3.45067		50		388.042	8.3477		368.027	7.55621																50	9.07856	5.86848		50		160.802	12.3578		126.375	11.9017
									51	7.98966	8.42494		51		401.811	5.36285		374.459	17.4223																51	5.06515	5.70489		51		168.851	12.9375		129.288	4.93897
									52	5.75621	3.73472		52		406.703	3.19552		400.601	11.8372																52	8.37626	8.06105		52		170.247	12.8271		129.396	7.43486
									53	10.9887	5.21375		53		411.491	4.17431		402.324	4.17248																53	8.81815	9.22877		53		172.381	13.4511		132.662	10.5762
									54	14.9855	3.13256		54		423.508	2.3251		425.467	5.09065																54	5.02025	11.6293		54		178.254	4.73675		133.044	7.8777
									55	5.65772	4.17248		55		492.338	6.20683		426.113	14.213																55	11.1129	3.1239		55		179.858	4.46657		133.492	4.57183
									56	5.06409	4.49445		56		509.54	4.09201		490.342	17.8946																56	4.34796	7.46331		56		184.872	6.13602		134.462	13.1836
									57	6.16972	13.0516		57		545.233	10.9887		493.723	9.02298																57	17.3109	4.93897		57		188.922	6.01166		136.142	11.8659
									58	4.09201	17.4223		58		646.913	13.2676		503.452	13.1509																58	7.15532	5.11082		58		191.565	7.22682		137.391	5.19554
									59	2.66297	4.13038		59		673.083	6.58447		527.189	12.3164																59	9.21307	9.11768		59		198.484	13.5384		139.436	13.322
									60		7.55621		60					543.147	13.8461																60	8.13748	4.85033		60		199.896	5.85137		143.91	3.58523
									61		3.83402		61					597.816	15.126																61	20.0738	5.54773		61		207.064	5.82724		150.066	6.87037
									62		3.49233		62					650.354	16.7021																62	8.62947	15.6413		62		207.135	4.5569		152.909	4.14647
									63		3.4542		63					653.15	6.47788																63	17.0245	13.8138		63		210.54	8.87151		157.633	4.1473
									64		4.44291		64					848.196	5.21375																64	13.8757	6.66817		64		214.835	8.13748		159.334	13.0706
																																			65	21.0269	12.4731		65		221.337	8.81289		166.57	4.67085
																																			66	8.88735	11.9544		66		222.106	10.7393		173.22	4.01465
																																			67	13.9431	8.10749		67		234.983	5.21802		176.071	2.79463
																																			68	6.89868	15.7515		68		238.266	9.56144		178.682	11.9544
																																			69	3.72811	11.8659		69		241.557	13.7648		180.967	8.16483
									AVG	6.90418	7.77182		AVG		217.051	6.90418		233.897	7.77182																70	5.05555	13.322		70		245.807	11.3369		182.368	9.78099
									SEM	0.492889	0.559568		SEM		20.7895	0.492889		23.401	0.559568																71	7.49225	5.51093		71		248.021	7.59275		183.643	4.56926
									two-tailed Mann-Whitney (p =)	0.37886			two-tailed Mann-Whitney (p =)		0.6818	0.37886																			72	5.21802	4.1473		72		249.357	6.94004		194.428	5.61887
																																			73	5.55092	4.57183		73		250.037	8.88735		202.604	10.7272
																																			74	5.64952	7.01863		74		252.195	7.37422		204.142	10.6782
																																			75	6.28655	5.91791		75		281.089	4.6992		221.768	4.50828
																																			76	4.56382	4.98095		76		284.148	13.9431		223.044	5.93871
																																			77	4.73675	3.4126		77		284.662	6.14357		242.11	4.41504
																																			78	4.41273	3.17671		78		295.828	8.27996		249.089	12.4731
																																			79	13.4511	2.37486		79		299.065	5.02025		250.737	8.37665
																																			80	11.5538	2.74864		80		306.672	4.69341		253.434	4.34874
																																			81	8.1437	3.58523		81		327.156	9.07856		261.013	15.6413
																																			82	6.34034	2.30981		82		334.676	6.58728		261.566	5.86756
																																			83	13.5384	5.61523		83		343.286	8.37626		271.519	8.35948
																																			84	9.34746	5.86756		84		363.226	7.49225		280.171	4.8866
																																			85	8.46027	3.22998		85		437.467	17.3109		281.625	3.99367
																																			86	8.27996	11.0441		86		437.629	6.28655		288.62	3.4126
																																			87	8.87151	2.79463		87		438.66	7.19053		288.726	2.98465
																																			88	4.26584	10.6782		88		441.533	11.5895		316.066	6.13103
																																			89	11.5895	4.43004		89		470.002	13.3262		320.692	5.86848
																																			90	6.01166	4.32583		90		482.694	10.7299		322.803	5.61523
																																			91	2.0599	4.5055		91		495.574	7.51049		323.462	5.93008
																																			92	5.91521	8.16483		92		501.669	13.8757		330.014	3.17671
																																			93	6.14357	2.98465		93		512.87	20.0738		333.394	7.19836
																																			94	5.07894	4.98113		94		528.481	14.938		340.746	4.12895
																																			95	6.58728	8.1134		95		692.242	6.44155		350.283	5.79712
																																			96		4.8866		96					359.617	7.06827
																																			97		5.93871		97					369.516	5.70489
																																			98		4.66575		98					369.949	8.1134
																																			99		3.08595		99					402.003	8.06105
																																			100		9.19529		100					416.033	20.3402
																																			101		9.04346		101					416.376	11.6293
																																			102		8.37665		102					417.042	9.19529
																																			103		4.83741		103					426.025	10.8081
																																			104		7.43486		104					435.58	9.04346
																																			105		10.8081		105					444.959	5.14969
																																			106		3.30542		106					498.354	9.91446
																																			107		4.14647		107					509.847	5.51093
																																			108		8.35948		108					539.823	7.01863
																																			109		4.67085		109					613.806	8.99104
																																			110		7.8777		110					659.093	11.0441
																																			AVG	8.17788	7.15688		AVG		186.697	8.17788		186.217	7.15688
																																			SEM	0.374656	0.335973		SEM		14.5969	0.374656		13.3994	0.335973
																																			two-tailed Mann-Whitney (p =)	0.0151			two-tailed Mann-Whitney (p =)		0.9681	0.0151
[truncated: 21 more columns]

## Sheet: Supp. Fig.1
	panel g				panel h								panel i				panel j
	Rheobase (pA)	hM4D(Gi) only	hM4D(Gi) + CNO		Vrest (mV)	hM4D(Gi) only All	hM4D(Gi) + CNO All	hM4D(Gi) only Male	hM4D(Gi) + CNO Male	hM4D(Gi) only Female	hM4D(Gi) + CNO Female		Rheobase (pA)	hM3D(Gq) only	hM3D(Gq) + CNO		Vrest (mV)	hM3D(Gq) only All	hM3D(Gq) + CNO All	hM3D(Gq) only Male	hM3D(Gq) + CNO Male	hM3D(Gq) only Female	hM3D(Gq) + CNO Female
	1	15	20		1	-52.8014	-57.8002	-45.0642	-55.9659	-52.8014	-57.8002		1	15	5		1	-49.0366	-45.1289	-49.0366	-45.1289	-55.6514	-40.9577
	2	10	25		2	-48.0377	-55.9439	-44.2416	-53.2567	-48.0377	-55.9439		2	15	0		2	-47.1941	-40.1	-47.1941	-40.1	-59.6879	-42.7691
	3	15	25		3	-49.1639	-54.6221	-44.4443	-55.1218	-49.1639	-54.6221		3	10	0		3	-46.2698	-36.3106	-46.2698	-36.3106	-53.5067	-40.4568
	4	10	25		4	-55.222	-57.8442	-51.3083	-59.5029	-55.222	-57.8442		4	15	5		4	-55.6514	-40.9577	-48.5962	-35.7182	-41.6	-31.4
	5	10	20		5	-45.0642	-55.9659	-67.4099	-68.5152	-60.6746	-59.7783		5	10	5		5	-59.6879	-42.7691	-61.9294	-44.8038	-47.2	-39
	6	15	15		6	-44.2416	-53.2567	-47.5932	-67.6067	-52.9418	-55.0116		6	10	5		6	-53.5067	-40.4568	-49.01	-43.5255	-52.9	-48.6
	7	15	15		7	-60.6746	-59.7783	-49.7951	-56.8459	-45.7943	-61.1608		7	5	0		7	-48.5962	-35.7182	-51.7924	-44.1	-51	-45.4
	8	15	20		8	-52.9418	-55.0116	-54.6839	-58.4657	-50.2041	-53.1023		8	20	5		8	-61.9294	-44.8038	-53.0129	-39.9	-46.6
	9	20	30		9	-44.4443	-55.1218		-55.8943	-51.9397	-60.9881		9	15	0		9	-49.01	-43.5255
	10	15	25		10	-51.3083	-59.5029						10	10	0		10	-51.7924	-44.1
					11	-45.7943	-61.1608						11	10	0		11	-53.0129	-39.9
					12	-50.2041	-53.1023										12	-41.6	-31.4
					13	-51.9397	-60.9881										13	-47.2	-39
					14	-67.4099	-68.5152										14	-52.9	-48.6
					15	-47.5932	-67.6067										15	-51	-45.4
					16	-49.7951	-56.8459										16	-46.6
					17	-54.6839	-58.4657
					18		-55.8943
	AVG	14	22		AVG	-51.2541	-58.1904	-50.5676	-59.0195	-51.8644	-57.3613		AVG	12.2727	2.27273		AVG	-50.9367	-41.2114	-50.8552	-41.1984	-51.0183	-41.2262
	SEM	1	1.52753		SEM	1.45774	1.01632	2.73339	1.81302	1.45524	0.964869		SEM	1.2365	0.787296		SEM	1.29693	1.14528	1.76482	1.33027	2.02293	2.04909
	two-tailed Mann-Whitney (p =)	0.00252			two-tailed Mann-Whitney (p =)	0.00016		0.00804		0.00804			two-tailed Mann-Whitney (p =)	0.00016			two-tailed Mann-Whitney (p =)	< 0.00001		0.00094		0.00932

## Sheet: Supp. Fig.2
	panel a																panel b				panel c																panel d
	spine density (spines/µm)	CNO Only Small	hM4D(Gi) + CNO Small	CNO Only Medium	hM4D(Gi) + CNO Medium	CNO Only Large	hM4D(Gi) + CNO Large		spine proportion (% of all spines)	CNO Only Small	hM4D(Gi) + CNO Small	CNO Only Medium	hM4D(Gi) + CNO Medium	CNO Only Large	hM4D(Gi) + CNO Large		All spine sizes	CNO Only	hM4D(Gi) + CNO		spine density (spines/µm)	CNO Only Small	hM3D(Gq) + CNO Small	CNO Only Medium	hM3D(Gq) + CNO Medium	CNO Only Large	hM3D(Gq) + CNO Large		spine proportion (% of all spines	CNO Only Small	hM3D(Gq) + CNO Small	CNO Only Medium	hM3D(Gq) + CNO Medium	CNO Only Large	hM3D(Gq) + CNO Large		All spine sizes	CNO Only	hM3D(Gq) + CNO
	1	0.476475	0.563933	0.569665	0.329338	0.175032	0.328164		1	38.4004	37.7966	47.5137	28.4082	14.0859	33.7952		1	69.4686	40.155		1	0.264381	0.262551	0.260783	0.410644	0.381451	0.461702		1	30.0454	25.1323	28.3574	36.1958	41.5972	38.672		1	5.10984	1.08927
	2	0.607813	0.379083	0.495753	0.247511	0.304239	0.244625		2	43.2416	45.5537	35.2522	27.242	21.5062	27.2043		2	30.2237	55.8506		2	0.0766158	0.255419	0.0491031	0.273186	0.248935	0.250557		2	17.4242	31.25	13.4615	34.9038	69.1142	33.8462		2	5.8573	2.09601
	3	0.588542	0.366389	0.539504	0.556139	0.165764	0.370303		3	44.5209	28.1577	42.4276	43.0356	13.0515	28.8066		3	98.0622	33.4133		3	0.202745	0.382796	0.188657	0.216667	0.260776	0.251192		3	34.1408	44.2833	29.2332	25.3648	36.626	30.3519		3	6.12795	2.97284
	4	0.398535	0.458794	0.473502	0.411798	0.420373	0.389813		4	31.8301	21.8494	36.4148	40.0144	31.7551	38.1362		4	38.8198	16.1721		4	0.518175	0.181962	0.239147	0.26173	0.174694	0.338521		4	51.6945	23.1486	27.6066	33.4415	20.6989	43.4099		4	6.43357	3.85015
	5	0.651339	0.68188	0.601884	0.425278	0.279776	0.174209		5	40.5221	68.6063	40.2047	20.198	19.2732	11.1957		5	18.53	28.3368		5	0.269508	0.137769	0.313261	0.285131	0.235939	0.478905		5	32.6365	15.2146	39.7138	31.3613	27.6497	53.4241		5	6.51303	4.01285
	6	0.556311	0.327312	0.678008	0.619517	0.537785	0.443237		6	31.9124	18.8532	37.9915	46.1256	30.0962	35.0211		6	55.7982	26.9046		6	0.280554	0.369803	0.35744	0.306006	0.249841	0.412374		6	30.0235	31.9152	38.6462	28.0385	31.3302	40.0463		6	7.13933	4.15628
	7	0.286322	0.456348	0.524818	0.566099	0.49358	0.486108		7	22.5824	29.7447	40.4029	37.2019	37.0147	33.0534		7	99.0561	21.2511		7	0.204543	0.218808	0.467247	0.797943	0.184082	0.497778		7	24.2046	14.7849	54.7529	52.9914	21.0425	32.2237		7	7.16366	4.79683
	8	0.206456	0.591841	0.534172	0.614786	0.849888	0.436716		8	13.4077	35.3626	33.626	37.7706	52.9663	26.8669		8	157.218	6.9961		8	0.231409	0.482069	0.395107	0.4806	0.462587	0.334043		8	24.8851	39.0019	34.682	36.4347	40.4329	24.5634		8	7.32498	5.04842
	9	0.365603	0.297933	0.378758	0.507374	0.400919	0.375078		9	31.9172	25.3968	33.0065	43.4127	35.0763	31.1905		9	218.477	19.2037		9	0.132257	0.0809024	0.523988	0.566317	0.458673	0.364061		9	13.3245	8	47.6652	56	39.0103	36		9	7.56046	5.24594
	10	0.274061	0.0894454	0.741962	0.404063	0.680274	0.497209		10	16.1111	9.32458	44.1667	40.6582	39.7222	50.0173		10	50.106	18.7773		10	0.346908	0.53209	0.488615	0.51163	0.383417	0.236691		10	27.9808	38.311	40.6041	42.264	31.4151	19.4249		10	7.61678	5.29208
	11	0.355479	0.492276	0.649519	0.597411	0.519956	0.428729		11	24.4367	32.3573	42.3061	39.5054	33.2572	28.1373		11	70.6153	25.8678		11	0.552636	0.372429	0.587481	0.556106	0.191757	0.316146		11	39.8148	30.8755	45.2862	44.2881	14.899	24.8364		11	7.89932	5.71804
	12	0.269954	0.34803	0.479223	0.478507	0.550333	0.4112		12	20.4216	28.4892	36.6541	38.418	42.9243	33.0928		12	11.8959	44.4181		12	0.557009	0.604416	0.49105	0.565255	0.401871	0.483842		12	40.0279	36.3694	33.312	34.4086	26.66	29.222		12	8.32316	5.90372
	13	0.380722	0.389219	0.520346	0.384854	0.529323	0.472078		13	25.7114	30.3252	35.8116	31.8385	38.4771	37.8364		13	24.9793	48.7876		13	0.422006	0.0794802	0.388976	0.357661	0.293789	0.596102		13	34.6542	7.69231	35.8586	34.6154	29.4872	57.6923		13	8.51308	6.44086
	14	0.403963	0.100044	0.484755	0.149342	0.32317	0.538575		14	33.3333	15.625	40	19.9074	26.6667	64.4676		14	39.99	30.9802		14	0.0710986	0.286646	0.488609	0.576764	0.521877	0.485483		14	6.21408	21.0243	43.8937	42.6878	49.8922	36.288		14	8.7944	6.58482
	15	0.294699	0.456004	0.307951	0.398783	0.344206	0.296659		15	31.6726	42.25	31.625	33.4375	36.7024	24.3125		15	23.026	19.3674		15	0.170739	0.416737	0.35827	0.61544	0.47099	0.491214		15	21.4429	27.1739	43.6844	40.2174	57.4049	32.6087		15	9.39738	6.61678
	16	0.11451	0.0786915	0.272839	0.310614	0.590998	0.610897		16	12.169	7.87037	27.8101	31.0185	60.0209	61.1111		16	93.7647	22.9437		16	0.177425	0.390612	0.620988	0.380622	0.310494	0.403516		16	16	34.2426	56	31.453	28	34.3044		16	9.48021	6.66921
	17	0.299656	0.156345	0.454651	0.585773	0.185993	0.2961		17	26.9394	15.4365	51.9697	55.2222	21.0909	29.3413		17	52.5938	25.955		17	0.215031	0.407777	0.450449	0.537896	0.348538	0.574685		17	21.4156	27.5261	44.2488	35.2641	34.3356	37.2099		17	9.48811	7.33637
	18	0.242419	0.34562	0.855636	0.419249	0.521323	0.399626		18	14.5833	29.3882	53.9583	36.6206	31.4583	33.9913		18	24.0633	28.756		18	0.807481	0.204493	0.483315	0.546496	0.205465	0.728784		18	53.5758	13.6012	32.6817	37.3562	13.7424	49.0427		18	9.76185	8.10993
	19	0.292403	0.361584	0.584806	0.441116	0.414237	0.445583		19	22.6415	28.7356	45.283	35.2969	32.0755	35.9674		19	13.355	9.30743		19	0.338446	0.232901	0.478974	0.590528	0.574876	0.667253		19	23.5643	15.557	34.7203	39.6506	41.7154	44.7924		19	9.82213	8.3248
	20	0.454348	0.0818679	0.688318	0.259999	0.570431	0.299083		20	26.3291	12.1083	40.3922	40.5093	33.2786	47.3825		20	15.5915	37.299																		20	9.86387	8.37862
	21	0.163245		0.611388		0.534626			21	14.3245		46.077		39.5985			21	40.2472	43.533																		21	9.88125	8.58336
																	22	19.7234	155.823																		22	9.90936	9.01129
																	23	125.922	45.7548																		23	10.0064	9.18141
																	24	30.1906	35.6446																		24	10.0217	9.22174
																	25	88.6888	53.5022																		25	10.2404	9.31434
																	26	35.8754	47.1965																		26	10.3729	9.39037
																	27	29.6029	28.3201																		27	10.4324	9.44742
	AVG	0.36585	0.351132	0.545117	0.435378	0.447249	0.3972		AVG	27.0004	28.1616	40.1378	36.2921	32.8618	35.5464		28	14.9821	42.7948		AVG	0.307314	0.310508	0.401656	0.465085	0.33474	0.440676		AVG	28.5826	25.5318	38.1268	37.7335	34.4765	36.7347		28	10.464	9.62373
	SEM	0.0320893	0.0393502	0.0299603	0.0296553	0.037747	0.023248		SEM	2.15239	3.15631	1.43459	1.8836	2.51247	2.75848		29	76.3782	50.1553		SEM	0.0435219	0.033712	0.0327946	0.0351991	0.028084	0.0318564		SEM	2.79991	2.48617	2.30921	1.75125	3.20097	2.25077		29	10.779	9.89771		panel d
	two-tailed Student's t-test (p =)	0.772474		0.0130668		0.271336			two-tailed Student's t-test (p =)	0.760803		0.110274		0.475369			30	11.7684	46.4798		two-tailed Student's t-test (p =)	0.954049		0.195677		0.0173408			two-tailed Student's t-test (p =)	0.420561		0.892824		0.567476			30	10.9982	9.97139		two-sample Kolmogorov-Smirnov (p =)	0.00039
																	31	19.1608	50.8301																		31	11.0084	10.1193
																	32	55.5478	17.2914																		32	11.0135	10.1869
																	33	13.961	38.3955																		33	11.0455	10.1914
																	34	23.6446	50.0967																		34	11.0772	10.2399
																	35	32.1276	232.074																		35	11.1093	10.3079
																	36	73.9702	16.5795																		36	11.3127	10.3141
																	37	32.9804	15.6227		panel b																37	11.3549	10.3537
																	38	39.4436	21.8639		two-sample Kolmogorov-Smirnov (p =)	0.393558															38	11.3906	10.3692
																	39	14.5535	26.0625																		39	11.4022	10.4974
																	40	9.7083	13.6793																		40	11.4312	10.5167
																	41	28.4943	33.4623																		41	11.5014	10.521
																	42	27.9961	24.8178																		42	11.5672	10.6942
																	43	22.267	22.628																		43	11.791	10.8797
																	44	9.28873	28.8836																		44	11.8335	11.0033
																	45	49.5244	181.358																		45	11.8755	11.0054
																	46	7.26663	110.185																		46	12.0471	11.0926
																	47	25.7496	29.9309																		47	12.0837	11.0971
																	48	27.0849	45.5579																		48	12.2927	11.1637
																	49	5.40397	14.822																		49	12.3185	11.1768
																	50	5.19302	245.578																		50	12.3504	11.3664
																	51	9.87661	13.2194																		51	12.3554	11.4053
																	52	6.35101	15.7593																		52	12.4171	11.501
																	53	13.0431	13.184																		53	12.4567	11.5818
																	54	45.4942	20.1738																		54	12.4713	11.586
																	55	11.0793	305.207																		55	12.5333	11.6054
																	56	60.2419	25.6338																		56	12.5504	11.6514
																	57	62.0532	207.12																		57	12.6089	11.7092
																	58	105.805	23.2523																		58	12.7198	11.7118
																	59	43.5801	25.3077																		59	12.735	11.7264
																	60	70.5955	15.1518																		60	12.7622	11.7312
																	61	68.0528	117.845																		61	12.8282	11.811
																	62	78.1722	8.98374																		62	12.8979	11.9284
																	63	59.8705	21.0142																		63	13.0467	11.9297
																	64	79.3435	131.147																		64	13.2232	11.9362
																	65	108.21	26.4891																		65	13.4544	11.9475
																	66	39.2718	64.6211																		66	13.5121	12.1287
																	67	56.4421	65.1261																		67	13.5242	12.1391
																	68	44.0543	19.7676																		68	13.5978	12.1863
																	69	24.6899	26.6251																		69	13.6755	12.3747
																	70	105.199	37.2096																		70	13.6785	12.4007
																	71	61.5389	20.3229																		71	13.8796	12.4097
																	72	33.0436	33.656																		72	13.9177	12.4569
																	73	48.6712	73.4278																		73	13.981	12.4638
																	74	76.2523	75.172																		74	13.992	12.6578
																	75	47.5113	45.1423																		75	14.0816	12.7535
																	76	87.6573	22.7976																		76	14.225	12.774
																	77	32.2437	31.3546																		77	14.2851	12.8565
																	78	40.386	98.6701																		78	14.3395	13.3069
																	79	71.1098	12.1945																		79	14.3413	13.4192
																	80	39.826	21.377																		80	14.4093	13.4508
																	81	72.7782	101.382																		81	14.4151	13.4953
																	82	133.683	105.959																		82	14.4426	13.567
																	83	59.3562	112.355																		83	14.4673	13.6266
																	84	136.991	96.3045																		84	14.8582	13.6548
																	85	130.597	145.876																		85	14.9529	13.7757
																	86	154.259	43.2808																		86	15.1588	13.7878
																	87	201.879	54.4408																		87	15.3011	14.2019
																	88	30.1364	86.6737																		88	15.3418	14.2447
																	89	41.3388	484.207																		89	15.3537	14.3489
																	90	45.1203	148.788																		90	15.3592	14.399
																	91	52.1196	82.6943																		91	15.3661	14.401
																	92	53.602	49.1191																		92	15.4784	14.4359
																	93	14.4158	53.3194																		93	15.4827	14.6078
																	94	60.042	41.6156																		94	15.5354	14.7694
																	95	47.6856	20.1723																		95	15.7249	14.8927
																	96	52.7764	30.7513																		96	15.7312	14.8961
																	97	66.5886	60.0107																		97	15.7972	14.9168
																	98	55.2397	129.968																		98	15.7983	14.9217
																	99	172.168	111.233																		99	15.8041	14.9288
																	100	28.2324	239.506																		100	15.9437	15.17
																	101	62.5719	63.7454																		101	16.0309	15.1974
																	102	49.3944	48.1268																		102	16.1144	15.252
																	103	28.6762	85.4096																		103	16.1745	15.3265
																	104	47.1841	5.18581																		104	16.2031	15.3498
																	105	77.2406	178.075																		105	16.2058	15.4006
																	106	41.0769	94.0638																		106	16.2588	15.405
																	107	51.871	423.566																		107	16.3123	15.4054
																	108	44.5433	150.896																		108	16.3841	15.4296
																	109	440.617	86.5189																		109	16.3979	15.484
																	110	41.432	80.8609																		110	16.5262	15.636
																	111	29.5994	29.2278																		111	16.5719	15.7879
																	112	37.7659	113.727																		112	16.5989	15.846
																	113	29.2354	292.591																		113	16.6199	16.0191
																	114	33.2921	96.7495																		114	16.6226	16.118
																	115	300.691	43.8203																		115	16.6877	16.1862
																	116	56.083	170.245																		116	16.8269	16.2827
																	117	47.7745	136.205																		117	16.9657	16.2984
																	118	81.5043	126.329																		118	17.0509	16.3082
																	119	92.2859	126.451																		119	17.1003	16.3447
																	120	38.7483	208.624																		120	17.2563	16.3594
																	121	33.612	59.8076																		121	17.2962	16.3607
																	122	43.8181	27.0896																		122	17.396	16.3841
																	123	41.5143	152.646																		123	17.4172	16.3994
																	124	96.792	91.2493																		124	17.5067	16.5415
																	125	78.1478	107.46																		125	17.6176	16.5589
																	126	168.067	77.4331																		126	17.6848	16.5694
																	127	146.713	76.9529																		127	17.6947	16.7348
																	128	17.2191	99.6114																		128	17.7158	16.7393
																	129	20.1217	121.138																		129	17.7441	16.8164
																	130	66.7618	31.5797																		130	17.7678	16.8178
																	131	46.1394	39.5605																		131	17.7908	16.8595
																	132	27.6318	52.9433																		132	17.8126	16.9306
																	133	44.6269	38.0538																		133	17.8336	17.0992
																	134	33.8186	37.0976																		134	17.8568	17.1528
																	135	23.5179	32.5897																		135	17.8568	17.1665
																	136	71.2189	31.7867																		136	17.8572	17.2083
																	137	24.7188	22.0838																		137	17.8906	17.3099
																	138	25.5836	28.827																		138	17.947	17.3172
																	139	29.2144	19.2401																		139	17.9534	17.3426
																	140	126.374	251.806																		140	17.969	17.3451
																	141	25.2965	22.5143																		141	17.9691	17.472
																	142	47.8516	28.2433																		142	18.0004	17.4781
																	143	51.4648	21.9348																		143	18.0455	17.5344
																	144	18.8367	158.656																		144	18.079	17.5826
																	145	67.6406	134.635																		145	18.1011	17.6109
																	146	16.5294	47.2557																		146	18.1135	17.6515
																	147	65.3193	30.8884																		147	18.1385	17.6686
																	148	21.102	38.7202																		148	18.2101	17.7086
																	149	71.9086	14.6329																		149	18.2499	17.7808
																	150	94.9014	36.5843																		150	18.2884	17.7985
																	151	96.4494	14.5915																		151	18.3489	17.8191
																	152	340.525	51.271																		152	18.3677	17.8525
																	153	80.2063	110.593																		153	18.476	17.9571
																	154	54.2584	16.2099																		154	18.4947	18.0175
																	155	53.9988	91.5186																		155	18.538	18.1251
																	156	35.648	33.3153																		156	18.5415	18.1367
																	157	103.418	41.7707																		157	18.5695	18.364
																	158	209.946	104.002																		158	18.5807	18.4046
																	159	30.5738	212.448																		159	18.8075	18.4263
																	160	42.1465	430.742																		160	18.8444	18.454
																	161	20.4353	33.9397																		161	18.8444	18.4725
																	162	211.301	17.0008																		162	18.8808	18.5022
																	163	24.7726	231.379																		163	19.1137	18.6314
																	164	86.5829	119.743																		164	19.1353	18.7181
																	165	41.5926	84.2446																		165	19.1805	18.7362
																	166	51.2762	55.6492																		166	19.1816	18.7729
																	167	37.9032	61.5112																		167	19.2655	18.7971
																	168	51.6421	23.4535																		168	19.3793	18.8115
																	169	30.7815	35.3417																		169	19.4153	18.8133
																	170	42.9131	222.513																		170	19.4379	18.9468
																	171	33.0911	239.412																		171	19.5043	18.9515
																	172	51.2069	64.6897																		172	19.5115	18.9607
																	173	49.8073	34.3617																		173	19.6493	19.0028
																	174	26.9338	117.132																		174	19.6509	19.0561
																	175	9.38183	85.6904																		175	19.6569	19.079
																	176	17.0426	160.737																		176	19.726	19.2561
																	177	13.8675	100.807																		177	19.7572	19.2588
																	178	45.287	60.2117																		178	19.7914	19.2821
																	179	56.2218	165.918																		179	19.89	19.3428
																	180	33.7983	45.0366																		180	19.9456	19.3753
																	181	79.1409	78.1229																		181	20.0062	19.4023
																	182	30.8785	40.9071																		182	20.0196	19.4732
																	183	102.497	28.3636																		183	20.0217	19.4783
																	184	50.5841	34.3465																		184	20.0235	19.5279
																	185	62.2879	31.8998																		185	20.0336	19.5496
																	186	62.8181	37.5842																		186	20.0857	19.6161
																	187	56.8405	27.526																		187	20.1541	19.6662
																	188	211.456	35.7618																		188	20.1614	19.8395
																	189	10.0656	87.4909																		189	20.1818	19.9512
																	190	39.3808	57.6112																		190	20.1965	19.9742
																	191	253.191	28.507																		191	20.1971	20.0116
																	192	33.1841	101.589																		192	20.2211	20.0146
																	193	95.2438	26.3861																		193	20.2293	20.0294
																	194	44.9542	19.7866																		194	20.2324	20.0758
																	195	29.3717	39.3755																		195	20.293	20.1017
																	196	29.8821	146.448																		196	20.3115	20.1986
																	197	38.8261	18.1969																		197	20.4231	20.2509
																	198	237.953	39.7788																		198	20.4466	20.2714
																	199	54.7676	54.4162																		199	20.492	20.2796
																	200	116.363	20.2481																		200	20.4921	20.3355
																	201	34.81	81.9849																		201	20.5687	20.3472
																	202	185.971	115.222																		202	20.5861	20.4706
																	203	76.5508	90.7945																		203	20.6095	20.5122
																	204	60.9321	50.6551																		204	20.7489	20.5205
																	205	39.4131	15.8976																		205	20.7621	20.5755
																	206	9.40597	203.32																		206	20.8311	20.5904
																	207	55.401	38.6492																		207	20.9326	20.598
																	208	28.813	64.1194																		208	21.0687	20.6263
																	209	73.1943	40.6198																		209	21.1274	20.6483
																	210	53.158	32.7008																		210	21.1563	20.7037
																	211	70.7415	32.5484																		211	21.1593	20.7945
																	212	53.4323	179.158																		212	21.1823	20.8198
																	213	89.9629	181.197																		213	21.2476	20.9731
																	214	39.7056	27.6667																		214	21.2737	20.9872
																	215	24.0444	28.3918																		215	21.291	21.0897
																	216	91.8106	38.1027																		216	21.3224	21.1162
																	217	38.4449	27.1096																		217	21.3761	21.1228
																	218	37.279	85.2858																		218	21.403	21.1577
																	219	45.2164	74.1456																		219	21.4859	21.1739
																	220	98.2957	133.184																		220	21.501	21.1945
																	221	174.617	513.375																		221	21.5017	21.2361
																	222	92.6364	271.075																		222	21.5616	21.26
																	223	292.715	74.1876																		223	21.627	21.3504
																	224	66.1865	40.0838																		224	21.6663	21.4014
																	225	99.7862	90.3252																		225	21.7159	21.4476
																	226	135.84	27.4407																		226	21.7689	21.4783
																	227	155.742	148.207																		227	21.8017	21.5026
																	228	27.7211	69.0274																		228	21.8663	21.5045
																	229	108.537	81.7336																		229	21.9956	21.5275
																	230	40.5902	96.1738																		230	22.1013	21.5841
																	231	40.0908	35.3702																		231	22.1127	21.5887
																	232	23.252	39.3429																		232	22.1685	21.6235
																	233	35.8661	49.8																		233	22.2098	21.6572
																	234	19.5054	77.3563																		234	22.3963	21.6938
																	235	108.48	207.566																		235	22.4144	21.7011
																	236	19.8807	130.236																		236	22.4958	21.8073
																	237	165.013	30.6041																		237	22.5039	21.814
																	238	19.1335	50.068																		238	22.7104	21.8183
																	239	16.5626	29.8632																		239	22.8537	21.8406
																	240	35.0268	63.5046																		240	22.897	21.8961
																	241	8.38575	73.1997																		241	22.9216	21.9219
																	242	29.0491	143.289																		242	22.9272	21.9691
																	243	58.9446	94.5448																		243	22.9339	22.0185
																	244	23.6522	35.3387																		244	22.9536	22.0228
																	245	21.8887	25.7224																		245	22.9612	22.0416
																	246	32.169	44.3034																		246	22.966	22.0725
																	247	65.9493	61.2818																		247	23.0532	22.1212
																	248	14.7211	136.846																		248	23.1192	22.1769
																	249	35.4482	78.3337																		249	23.1311	22.1894
																	250	25.175	88.8854																		250	23.1369	22.2132
																	251	17.6781	79.4162																		251	23.1404	22.2824
																	252	16.8919	19.611																		252	23.2573	22.2887
																	253	15.0327	40.7827																		253	23.2891	22.3465
																	254	45.3673	220.655																		254	23.2991	22.3637
																	255	7.12151	38.4413																		255	23.3512	22.3847
																	256	14.8415	34.3393																		256	23.3662	22.4365
																	257	155.845	54.1773																		257	23.3837	22.4661
																	258	428.011	45.779																		258	23.3867	22.4748
																	259	49.9573	90.9457																		259	23.3915	22.4851
																	260	207.726	12.2093																		260	23.3938	22.5156
																	261	7.97001	11.655																		261	23.4291	22.5366
																	262	30.3942	86.2174																		262	23.4312	22.5423
																	263	41.4977	172.897																		263	23.5527	22.6191
																	264	155.019	206.75																		264	23.6793	22.62
																	265	27.4608	70.8442																		265	23.8057	22.6673
																	266	53.1589	39.9355																		266	23.8605	22.6763
																	267	47.9094	46.9185																		267	23.8857	22.6794
																	268	107.778	31.6508																		268	23.898	22.7063
																	269	23.8206	192.995																		269	23.8989	22.7415
																	270	44.4311	57.8797																		270	23.9479	22.779
																	271	82.6462	187.123																		271	24.0368	22.7967
																	272	41.4125	41.9428																		272	24.0702	22.8579
																	273	29.1127	50.2884																		273	24.198	22.8606
																	274	89.2326	121.814																		274	24.2134	22.8672
																	275	26.3623	67.4256																		275	24.2273	22.9046
																	276	35.4946	114.275																		276	24.2784	22.9712
																	277	17.1151	40.9655																		277	24.3957	23.0166
																	278	79.7511	272.841																		278	24.3958	23.0507
																	279	52.5288	42.1131																		279	24.5039	23.0612
																	280	46.8706	76.1362																		280	24.5801	23.1409
																	281	25.0808	76.5458																		281	24.6262	23.2357
																	282	53.7592	35.0977																		282	24.672	23.2365
																	283	55.8709	23.6661																		283	24.6734	23.2433
																	284	32.8167	48.3176																		284	24.6776	23.2868
																	285	39.3732	27.2347																		285	24.7118	23.3066
																	286	107.531	24.3514																		286	24.7557	23.3211
																	287	29.4788	23.2727																		287	24.8099	23.3604
																	288	48.7098	15.0245																		288	24.8168	23.5341
																	289	49.2889	34.4164																		289	24.8927	23.5797
																	290	56.9694	128.022																		290	24.92	23.706
																	291	38.6281	63.0825																		291	24.9267	23.7584
																	292	236.221	104.352																		292	24.9544	23.768
																	293	41.8312	16.9517																		293	24.98	23.7924
																	294	333.184	20.5564																		294	24.992	23.7997
																	295	50.8276	65.7711																		295	25.0274	23.8285
																	296	33.4185	182.909																		296	25.1358	23.8668
																	297	166.053	42.835																		297	25.22	23.9332
																	298	54.0684	35.4059																		298	25.2882	23.934
																	299	120.369	49.6761																		299	25.307	23.9776
																	300	54.0209	60.7184																		300	25.3175	23.9926
																	301	88.1037	23.3133																		301	25.3217	24.0448
																	302	47.231	111.494																		302	25.3432	24.0946
																	303	75.672	60.0621																		303	25.3847	24.2245
																	304	55.4966	45.427																		304	25.4435	24.2399
																	305	71.283	50.0256																		305	25.4546	24.3711
																	306	82.7087	85.6846																		306	25.4615	24.4604
																	307	35.5205	34.6073																		307	25.4726	24.4666
																	308	52.3982	165.137																		308	25.5763	24.5863
																	309	113.802	135.078																		309	25.6382	24.6301
																	310	27.5727	63.0215																		310	25.7041	24.6789
																	311	27.0461	77.9979																		311	25.7364	24.7751
																	312	156.094	60.6998																		312	25.7957	24.8273
																	313	65.219	528.474																		313	25.8241	24.8393
																	314	46.1634	82.7308																		314	25.8401	24.8423
																	315	20.1802	130.172																		315	25.8532	24.9425
																	316	9.20989	410.532																		316	25.9076	24.9892
																	317	37.5134	84.2357																		317	25.9165	24.9961
																	318	44.4315	384.68																		318	25.9331	25.002
																	319	39.0352	208.433																		319	25.99	25.0105
																	320	39.8946	270.302																		320	26.0423	25.0965
																	321	21.4518	155.817																		321	26.0693	25.1551
																	322	46.4266	92.4148																		322	26.1212	25.2038
																	323	40.5022	19.1442																		323	26.1248	25.2324
																	324	49.1661	77.9251																		324	26.2542	25.2378
																	325	66.2547	80.935																		325	26.2933	25.2609
																	326	89.1207	241.054																		326	26.335	25.2667
																	327	19.5226	28.0786																		327	26.576	25.3141
																	328	87.3366	119.43																		328	26.6351	25.317
																	329	46.9771	44.6773																		329	26.6371	25.3979
																	330	70.065	97.7239																		330	26.689	25.441
																	331	47.4123	93.9868																		331	26.7058	25.455
																	332	56.3961	100.006																		332	26.7965	25.5108
																	333	22.1152	69.2873																		333	26.8237	25.5302
																	334	43.8225	65.567																		334	26.8382	25.5872
																	335	18.6897	27.0716																		335	26.8449	25.6651
																	336	41.6421	305.344																		336	26.8651	25.7384
																	337	45.8372	57.5216																		337	26.9151	25.8182
																	338	35.3935	167.085																		338	26.9499	25.8205
																	339	4.73258	77.8511																		339	26.9522	25.8477
																	340	9.1755	49.1826																		340	26.957	25.8827
																	341	11.8704	186.5																		341	26.982	25.8949
																	342	24.5694	62.2719																		342	26.9862	25.952
																	343	14.2035	105.813																		343	27.0303	26.0706
																	344	76.635	49.1916																		344	27.0429	26.0809
																	345	10.5388	71.5789																		345	27.0496	26.1276
																	346	9.71303	51.7807																		346	27.0587	26.1302
																	347	28.2442	146.377																		347	27.0636	26.131
																	348	39.5669	32.6083																		348	27.1098	26.1354
																	349	19.4045	35.8007																		349	27.1503	26.1766
																	350	44.0747	211.135																		350	27.2136	26.1949
																	351	35.6803	117.083																		351	27.3032	26.3767
																	352	39.7399	70.102																		352	27.3255	26.4914
																	353	78.1049	38.4078																		353	27.3337	26.6073
																	354	29.3135	77.7791																		354	27.3431	26.6485
																	355	58.6083	244.878																		355	27.3933	26.6635
																	356	188.109	80.5032																		356	27.4731	26.6703
																	357	22.6227	80.2916																		357	27.48	26.8025
																	358	33.4942	42.8204																		358	27.502	26.8241
																	359	75.1704	60.741																		359	27.5221	26.8491
																	360	63.1789	88.6935																		360	27.5281	26.892
																	361	37.0978	4.65576																		361	27.5488	26.9294
																	362	19.543	19.6896																		362	27.5526	26.9634
																	363	32.6203	55.5584																		363	27.5698	27.015
																	364	98.8103	36.9399																		364	27.5817	27.0519
																	365	360.494	83.7271																		365	27.715	27.0546
																	366	76.4003	148.566																		366	27.7397	27.0709
																	367	28.1852	171.655																		367	27.7834	27.0808
																	368	36.1075	122.085																		368	27.7925	27.0959
																	369	13.7128	69.7332																		369	27.7927	27.1363
																	370	30.7295	234.825																		370	27.7998	27.1604
																	371	152.932	87.4494																		371	27.8173	27.1678
																	372	87.2895	21.3566																		372	27.8755	27.2403
																	373	26.9503	23.045																		373	27.9572	27.2408
																	374	23.23	73.0419																		374	27.9824	27.245
																	375	151.329	49.3215																		375	28.007	27.2625
																	376	47.4835	28.199																		376	28.0996	27.2632
																	377	13.1926	178.942																		377	28.1862	27.3441
																	378	39.1808	210.414																		378	28.2689	27.3539
																	379	40.3466	12.5888																		379	28.269	27.4293
																	380	11.9308	74.4607																		380	28.3573	27.4389
																	381	17.3921	38.7588																		381	28.363	27.4795
																	382	26.6402	89.2563																		382	28.3737	27.5268
																	383	68.3627	58.2937																		383	28.4702	27.5686
																	384	25.4206	62.562																		384	28.5829	27.6136
																	385	49.0426	26.8335																		385	28.5917	27.6175
																	386	43.3842	37.4318																		386	28.6364	27.6293
																	387	20.5743	31.9312																		387	28.6467	27.6475
																	388	14.2944	25.228																		388	28.6858	27.7251
																	389	168.94	61.1225																		389	28.7304	27.7804
																	390	89.4879	161.507																		390	28.778	27.7946
																	391	20.2681	38.3085																		391	28.8119	27.8745
																	392	8.23483	45.9152																		392	28.8198	27.9099
																	393	158.838	32.0941																		393	28.8278	27.9265
																	394	29.246	39.6859																		394	28.8551	27.9528
																	395	140.3	52.2333																		395	28.8599	27.991
																	396	168.982	68.8209																		396	28.9051	27.9962
																	397	20.3954	59.4667																		397	28.9451	28.0107
																	398	302.3	38.8447																		398	28.9981	28.0395
																	399	31.4313	24.3335																		399	29.0784	28.0975
																	400	40.3758	83.652																		400	29.1461	28.1012
																	401	50.1176	22.1193																		401	29.1756	28.1308
																	402	32.2259	17.4822																		402	29.1951	28.1564
																	403	44.0809	77.2539																		403	29.2261	28.2561
																	404	30.1044	39.7807																		404	29.2613	28.3692
																	405	56.1898	430.647																		405	29.2715	28.3932
																	406	123.806	313.801																		406	29.2785	28.428
																	407	195.717	118.355																		407	29.2925	28.4428
																	408	42.1342	74.494																		408	29.3531	28.4846
																	409	32.3815	550.798																		409	29.5485	28.5036
																	410	167.745	294.785																		410	29.551	28.5787
																	411	71.0563	83.0323																		411	29.5532	28.5805
																	412	47.4828	163.253																		412	29.5899	28.5981
																	413	38.0824	58.0743																		413	29.7043	28.6768
																	414	9.23937	85.957																		414	29.7055	28.7135
																	415	50.9858	71.7232																		415	29.7129	28.7426
																	416	42.6748	118.971																		416	29.7958	28.7451
																	417	65.6694	28.0674																		417	29.8023	28.7618
																	418	129.327	154.581																		418	29.8486	28.7968
																	419	62.4395	91.2626																		419	29.8554	28.8324
																	420	34.8879	296.119																		420	29.8572	28.8772
																	421	47.4364	155.053																		421	29.8811	28.9159
																	422	44.8208	107.241																		422	29.9306	28.9424
																	423	291.562	47.8018																		423	29.9551	28.9482
																	424	27.699	82.9707																		424	29.9687	28.9523
																	425	19.8575	70.7791																		425	29.987	28.9732
																	426	20.4964	30.3148																		426	29.9908	28.9778
																	427	38.4892	103.403																		427	30.0023	28.9966
																	428	29.9297	127.294																		428	30.0024	29.037
																	429	23.3578	34.2145																		429	30.0882	29.0419
																	430	30.0198	80.949																		430	30.0981	29.0433
																	431	19.3006	49.0846																		431	30.2097	29.0488
																	432	75.0562	29.6888																		432	30.2288	29.0797
																	433	24.4035	114.887																		433	30.2365	29.1103
																	434	41.3041	508.64																		434	30.2567	29.1497
																	435	24.439	50.75																		435	30.2718	29.2262
																	436	32.1467	52.3607																		436	30.2928	29.3254
																	437	17.5996	268.814																		437	30.3097	29.3312
																	438	36.9793	103.173																		438	30.3808	29.3642
																	439	23.9312	53.2649																		439	30.3974	29.3986
																	440	21.2254	52.2841																		440	30.4278	29.4056
																	441	21.0862	60.3484																		441	30.4359	29.479
																	442	24.4035	99.0522																		442	30.4499	29.4846
																	443	30.189	62.7459																		443	30.5491	29.5298
																	444	25.0096	78.2878																		444	30.5984	29.5399
																	445	408.412	45.7622																		445	30.6083	29.5901
																	446	145.925	81.7164																		446	30.6208	29.6552
																	447	74.1148	50.0542																		447	30.665	29.6817
																	448	153.723	42.2246																		448	30.6707	29.721
																	449	36.5042	82.3283																		449	30.6788	29.7595
																	450	363.864	22.7428																		450	30.7089	29.78
																	451	54.5421	57.1461																		451	30.7094	29.9015
																	452	31.9053	23.8493																		452	30.7412	29.924
																	453	69.7924	88.1377																		453	30.7876	29.9693
																	454	15.0225	74.9011																		454	30.8127	29.9991
																	455	45.1272	225.374																		455	30.8138	30.0232
																	456	38.9555	65.8979																		456	30.8467	30.0336
																	457	49.3303	51.6889																		457	30.8473	30.0601
																	458	75.8394	92.5974																		458	30.8972	30.1578
																	459	61.6846	47.7741																		459	30.9145	30.1589
																	460	36.1625	44.3706																		460	30.9521	30.191
																	461	130.034	15.567																		461	30.9703	30.2713
																	462	11.7197	55.042																		462	30.9908	30.3535
																	463	100.852	59.197																		463	31.0339	30.3546
																	464	46.8139	44.2898																		464	31.0898	30.3687
																	465	59.2495	31.6789																		465	31.1603	30.3913
																	466	28.8465	47.2376																		466	31.1805	30.4133
																	467	53.5442	56.8244																		467	31.3232	30.4928
																	468	75.5628	295.501																		468	31.3392	30.5076
																	469	44.6717	154.262																		469	31.3824	30.5309
																	470	156.592	67.2217																		470	31.3896	30.55
																	471	49.7642	227.453																		471	31.3927	30.6432
																	472	203.102	64.7393																		472	31.4388	30.6932
																	473	15.1147	75.737																		473	31.4463	30.7178
																	474	21.2376	503.528																		474	31.4776	30.7333
																	475	23.6456	32.7449																		475	31.495	30.7974
																	476	53.1375	214.591																		476	31.502	30.9175
																	477	24.2038	36.7456																		477	31.5025	30.9483
																	478	174.109	44.9607																		478	31.5198	30.9593
																	479	261.343	79.8647																		479	31.5341	30.9789
																	480	110.973	51.0343																		480	31.5685	31.0008
																	481	192.612	136.337																		481	31.597	31.024
																	482	96.1823	112.327																		482	31.6114	31.0354
																	483	433.243	38.3101																		483	31.6445	31.0567
																	484	108.423	28.2188																		484	31.6932	31.2336
																	485	141.845	123.475																		485	31.7762	31.2568
																	486	82.7382	91.2377																		486	31.8388	31.2603
																	487	143.118	126.494																		487	31.8459	31.2935
																	488	402.805	294.046																		488	31.9313	31.3065
																	489	23.9526	93.8991																		489	31.9333	31.3889
																	490	71.0971	410.125																		490	31.9427	31.5138
																	491	66.8318	38.2466																		491	31.9836	31.526
																	492	131.916	122.141																		492	32.0151	31.5308
																	493	57.591	11.6327																		493	32.1008	31.5526
																	494	323.335	37.6693																		494	32.1896	31.5843
																	495	79.2109	140.326																		495	32.2085	31.6401
																	496	97.1007	108.047																		496	32.2344	31.694
																	497	112.979	114.422																		497	32.2458	31.6962
																	498	50.7338	152.243																		498	32.2703	31.6983
																	499	72.765	164.151																		499	32.3295	31.8035
																	500	110.731	44.8022																		500	32.3327	31.8168
																	501	33.6553	176.536																		501	32.337	31.8907
																	502	290.525	133.051																		502	32.3408	31.9069
																	503	143.733	53.1472																		503	32.3565	31.9649
																	504	206.434	56.3185																		504	32.3675	31.9809
																	505	29.6717	45.9326																		505	32.3724	32.0291
																	506	46.1078	103.633																		506	32.3724	32.0796
																	507	242.715	53.8876																		507	32.4099	32.0853
																	508	61.3775	108.606																		508	32.4212	32.1993
																	509	15.2641	83.2684																		509	32.4669	32.2151
																	510	184.38	21.2737																		510	32.5166	32.2577
																	511	31.3149	35.5631																		511	32.5515	32.2758
																	512	47.1389	51.3374																		512	32.5661	32.2835
																	513	40.4281	22.6434																		513	32.5775	32.2836
																	514	66.5838	56.2856																		514	32.6113	32.3084
																	515	61.6874	14.5814																		515	32.6202	32.3531
																	516	78.075	16.2185																		516	32.6411	32.4015
																	517	114.129	80.8293																		517	32.6569	32.4309
																	518	54.0038	33.0581																		518	32.6927	32.5161
																	519	144.393	217.952																		519	32.7237	32.5295
																	520	30.7514	33.7286																		520	32.7363	32.5546
																	521	163.845	67.4119																		521	32.8037	32.5943
																	522	70.2541	611.939																		522	32.8449	32.6058
																	523	229.824	37.7349																		523	32.847	32.6668
																	524	100.757	29.9814																		524	32.8482	32.691
																	525	32.2991	31.7954																		525	32.9083	32.696
																	526	110.403	137.938																		526	32.9419	32.7001
																	527	20.8614	75.0625																		527	33.0187	32.9241
																	528	49.5521	70.7487																		528	33.0765	32.989
																	529	55.7535	60.695																		529	33.1301	33.0118
																	530	100.619	57.2193																		530	33.1328	33.0442
																	531	352.978	99.6762																		531	33.2711	33.0548
																	532	28.4557	20.1425																		532	33.2742	33.0887
																	533	46.72	27.7932																		533	33.286	33.1329
																	534	70.2205	97.8293																		534	33.3517	33.168
																	535	439.679	29.858																		535	33.3989	33.2969
																	536	42.9906	23.5771																		536	33.4256	33.3206
																	537	58.208	23.9843																		537	33.4564	33.3359
																	538	97.6147	25.1525																		538	33.4652	33.3771
																	539	30.4571	76.0124																		539	33.5226	33.3865
																	540	40.5354	180.315																		540	33.5492	33.447
																	541	89.0679	97.9423																		541	33.5709	33.4592
																	542	82.0106	28.2551																		542	33.5982	33.5739
																	543	63.6415	92.6173																		543	33.6111	33.6287
																	544	118.417	151.669																		544	33.6419	33.6376
																	545	77.1016	210.631																		545	33.7207	33.6504
																	546	21.0922	85.3703																		546	33.7436	33.652
																	547	67.6233	25.8346																		547	33.7823	33.663
																	548	58.9926	407.826																		548	33.9064	33.6911
																	549	166.283	24.9163																		549	33.9217	33.6941
																	550	8.6433	36.4205																		550	33.9964	33.7688
																	551	12.944	38.7982																		551	33.9974	33.8742
																	552	25.4809	129.052																		552	34.003	33.8956
																	553	131.756	43.0874																		553	34.0147	33.9353
																	554	29.4711	36.5095																		554	34.0276	34.0206
																	555	16.6824	31.9325																		555	34.0434	34.0922
																	556	417.647	14.5262																		556	34.0455	34.1023
																	557	209.284	18.2957																		557	34.0663	34.1104
																	558	181.76	112.782																		558	34.0981	34.144
																	559	44.7626	33.6085																		559	34.1302	34.2273
																	560	11.4205	18.2636																		560	34.1669	34.2608
																	561	73.3883	26.4148																		561	34.1704	34.2772
																	562	104.411	39.7628																		562	34.224	34.3187
																	563	16.777	30.0953																		563	34.3154	34.3934
																	564	49.7678	14.4542																		564	34.3312	34.3964
																	565	76.916	24.4275																		565	34.3543	34.4145
																	566	97.596	16.7159																		566	34.3568	34.4469
																	567	54.3542	54.4278																		567	34.3823	34.4788
																	568	244.349	17.4513																		568	34.3904	34.5243
																	569	32.9619	20.3928																		569	34.3963	34.5584
																	570	52.4821	18.431																		570	34.483	34.579
																	571	34.6608	18.9576																		571	34.5048	34.6137
																	572	135.246	11.5327																		572	34.5468	34.7061
																	573	93.8855	17.1958																		573	34.5801	34.7372
																	574	232.346	24.2007																		574	34.59	34.7442
																	575	145.232	22.51																		575	34.6516	34.7556
																	576	46.7791	16.7892																		576	34.6693	34.7698
																	577	30.3439	8.64233																		577	34.7301	34.8225
																	578	40.5419	11.6882																		578	34.7432	34.8345
																	579	90.0161	94.1125																		579	34.9488	34.8903
																	580	86.5221	4.71662																		580	34.9514	34.9551
																	581	104.122	17.739																		581	34.9657	34.9668
																	582	56.5055	12.5814																		582	34.9811	35.057
																	583	17.3015	11.0867																		583	35.0229	35.0771
																	584	40.8355	16.6581																		584	35.1196	35.168
																	585	56.7798	99.0298																		585	35.1546	35.1706
																	586	67.2329	30.6762																		586	35.1854	35.1902
																	587	49.5079	177.358																		587	35.1986	35.2087
																	588	29.6412	30.3639																		588	35.2555	35.2237
																	589	53.2858	27.0365																		589	35.2605	35.2671
																	590	41.7258	72.2825																		590	35.3037	35.3816
																	591	139.899	29.6564																		591	35.3317	35.4246
																	592	51.4907	43.0296																		592	35.3481	35.4512
																	593	59.8022	16.9572																		593	35.4655	35.4916
																	594	78.3887	24.5244																		594	35.4741	35.5314
																	595	61.3519	63.8645																		595	35.4802	35.5486
																	596	98.0581	49.5158																		596	35.4804	35.6104
																	597	29.8289	19.6659																		597	35.483	35.6912
																	598	36.4944	40.639																		598	35.5271	35.7005
																	599	118.011	28.3492																		599	35.5286	35.7434
																	600	55.9857	29.6757																		600	35.6663	35.7704
																	601	57.4413	131.38																		601	35.6906	35.863
																	602	36.2682	35.1339																		602	35.7132	35.8985
																	603	34.7763	56.364																		603	35.7369	35.9281
																	604	168.229	28.504																		604	35.779	35.9953
																	605	41.6703	41.4488																		605	35.7869	35.9985
																	606	81.7533	63.4444																		606	35.8183	36.0691
																	607	78.1932	40.7883																		607	35.8397	36.1835
																	608	92.4241	29.8526																		608	35.8868	36.2107
																	609	127.918	14.5836																		609	35.9056	36.2809
																	610	51.1916	12.2014																		610	35.9343	36.4164
																	611	49.5829	31.4362																		611	35.9832	36.4629
																	612	18.1485	19.572																		612	36.0253	36.4741
																	613	14.0797	8.88504																		613	36.0422	36.5454
																	614	22.7191	45.7517																		614	36.0558	36.5787
																	615	42.8959	28.1198																		615	36.0964	36.5918
																	616	28.2962	44.7001																		616	36.1	36.5986
																	617	66.9621	16.0815																		617	36.1079	36.6338
																	618	49.3153	21.5535																		618	36.1764	36.6572
																	619	39.2893	56.2946																		619	36.1799	36.6604
																	620	44.538	22.4602																		620	36.2531	36.7619
																	621	202.121	269.595																		621	36.3185	36.7694
																	622	42.8624	21.7277																		622	36.3428	36.7823
																	623	49.6255	27.7285																		623	36.3608	36.8038
																	624	53.6061	24.5435																		624	36.4104	36.8047
																	625	33.253	28.7792																		625	36.5224	36.8217
																	626	26.6571	84.0472																		626	36.5265	36.9662
																	627	26.0003	44.6082																		627	36.5853	36.9814
																	628	50.3158	39.3759																		628	36.632	36.9885
																	629	24.9663	16.4624																		629	36.6725	37.0265
																	630	41.7281	44.5902																		630	36.6999	37.0557
																	631	51.2068	34.813																		631	36.7181	37.0711
																	632	75.717	36.7222																		632	36.8051	37.0801
																	633	43.7108	14.4091																		633	36.8124	37.0828
																	634	43.4767	36.0318																		634	36.8543	37.152
																	635	62.6791	20.548																		635	36.8848	37.1798
																	636	37.9421	52.101																		636	36.8961	37.2599
																	637	236.692	15.0845																		637	37.027	37.3136
																	638	39.3075	27.4494																		638	37.1479	37.325
																	639	163.342	28.467																		639	37.2414	37.3521
																	640	102.462	106.063																		640	37.2553	37.3864
																	641	66.4603	15.9071																		641	37.3412	37.4716
																	642	26.2922	25.9454																		642	37.3572	37.5002
																	643	61.2998	26.3297																		643	37.3681	37.5968
																	644	26.8852	8.25051																		644	37.4683	37.6252
																	645	283.973	32.0695																		645	37.4955	37.6703
																	646	180.26	58.8161																		646	37.5278	37.6736
																	647	60.393	16.2782																		647	37.5808	37.6982
																	648	39.5203	11.696																		648	37.5969	37.7109
																	649	38.5895	12.2076																		649	37.6301	37.713
																	650	21.6548	20.3732																		650	37.6319	37.7186
																	651	180.851	294.863																		651	37.66	37.7341
																	652	95.7554	85.3585																		652	37.6719	37.7612
																	653	36.8401	109.437																		653	37.6814	37.8229
																	654	32.0309	125.481																		654	37.8685	37.8883
																	655	11.6189	66.5754																		655	37.8744	37.9139
																	656	153.959	58.3833																		656	37.901	37.9189
																	657	51.2864	21.9189																		657	37.9452	37.9306
																	658	44.6946	47.4711																		658	37.9452	37.9992
																	659	22.4993	171.932																		659	37.9684	38.0495
																	660	31.7649	51.2302																		660	37.9942	38.0757
																	661	76.5853	37.2956																		661	38.1194	38.1461
																	662	90.8186	84.6155																		662	38.1252	38.2162
																	663	12.6495	133.541																		663	38.2087	38.2319
																	664	26.8353	40.0661																		664	38.2329	38.2374
																	665	103.995	44.562																		665	38.2731	38.2472
																	666	65.4176	46.111																		666	38.2902	38.256
																	667	30.9837	38.4982																		667	38.3445	38.3513
																	668	19.1867	75.9638																		668	38.3587	38.4293
																	669	30.2381	68.5903																		669	38.4211	38.4499
																	670	45.6966	90.4589																		670	38.4317	38.5217
																	671	23.6628	36.3322																		671	38.4318	38.5767
																	672	39.5085	27.7056																		672	38.5155	38.5814
																	673	16.9369	44.9335																		673	38.5518	38.5823
																	674	30.656	62.281																		674	38.5839	38.6409
																	675	33.9424	75.8505																		675	38.6383	38.6781
																	676	66.2131	46.2873																		676	38.6731	38.684
																	677	35.9822	53.4278																		677	38.7776	38.6869
																	678	38.7628	179.759																		678	38.8008	38.7652
																	679	22.3853	158.344																		679	38.8101	38.7674
																	680	13.3357	65.656																		680	38.815	38.7707
																	681	9.62185	84.1433																		681	38.8547	38.8166
																	682	17.8522	139.769																		682	38.8604	38.8521
																	683	172.642	19.161																		683	38.9929	38.8546
																	684	17.6266	33.3979																		684	39.0105	38.8877
																	685	52.8489	778.591																		685	39.1651	38.9414
																	686	67.0608	31.4711																		686	39.2313	38.9431
																	687	39.3731	236.304																		687	39.2645	38.9676
																	688	37.7199	118.938																		688	39.2746	38.9699
																	689	15.0075	86.7627																		689	39.303	39.005
																	690	12.2717	46.5353																		690	39.3116	39.0446
																	691	106.839	80.7117																		691	39.3818	39.0681
																	692	66.7062	338.002																		692	39.3902	39.0809
																	693	7.11876	24.9073																		693	39.4233	39.0981
																	694	96.4734	96.4172																		694	39.5026	39.1135
																	695	18.6815	25.9046																		695	39.5124	39.1375
																	696	53.2293	82.9388																		696	39.5153	39.1508
																	697	83.7806	36.4096																		697	39.5709	39.1627
																	698	56.3764	49.1172																		698	39.589	39.2152
																	699	11.3648	42.3626																		699	39.6736	39.2574
																	700	52.9238	28.5048																		700	39.6922	39.262
																	701	123.104	25.923																		701	39.7906	39.4524
																	702	25.4651	203.199																		702	39.7919	39.5004
																	703	44.4646	17.541																		703	39.8119	39.5089
																	704	54.9175	50.3653																		704	39.8613	39.6743
																	705	179.779	127.804																		705	39.9315	39.6788
																	706	28.6449	76.2577																		706	39.9655	39.6942
																	707	75.5723	25.5008																		707	39.9811	39.7063
																	708	86.446	83.104																		708	39.9989	39.7323
																	709	68.6624	52.0233																		709	40.0469	39.75
																	710	44.5269	76.276																		710	40.0727	39.7666
																	711	7.26684	65.4712																		711	40.0756	39.839
																	712	16.1314	39.12																		712	40.0823	39.863
																	713	22.424	46.0581																		713	40.153	39.8649
																	714	40.8296	102.792																		714	40.1916	39.9836
																	715	42.4335	308.616																		715	40.2279	39.9988
																	716	42.7749	86.4935																		716	40.2611	40.0469
																	717	32.8785	58.8696																		717	40.2704	40.0625
																	718	56.8503	114.032																		718	40.2825	40.1279
																	719	34.0678	81.6907																		719	40.293	40.1671
																	720	16.0924	33.1547																		720	40.2932	40.2063
																	721	20.0469	36.3278																		721	40.3066	40.2073
																	722	13.7948	32.3655																		722	40.3761	40.2797
																	723	69.0091	13.8394																		723	40.4098	40.3971
																	724	47.1627	120.425																		724	40.4253	40.4628
																	725	51.0611	67.6065																		725	40.4391	40.5797
																	726	39.0822	208.919																		726	40.4679	40.6231
																	727	18.0502	61.7391																		727	40.4707	40.6255
																	728	23.3904	49.5638																		728	40.51	40.6595
																	729	37.6688	109.963																		729	40.6579	40.7517
																	730	158.877	475.023																		730	40.7147	40.757
																	731	40.1523	53.7311																		731	40.8438	40.8463
																	732	36.825	150.058																		732	40.9869	40.8478
																	733	30.7749	52.4743																		733	41.0426	40.8634
																	734	36.2808	92.0106																		734	41.0728	40.918
																	735	68.9282	47.7491																		735	41.1252	40.9394
																	736	27.4639	47.05																		736	41.1536	40.9637
																	737	53.7369	29.3829																		737	41.1709	41.0432
																	738	31.186	86.5504																		738	41.2815	41.0892
																	739	36.2041	101.392																		739	41.4015	41.0951
																	740	100.655	125.24																		740	41.46	41.1049
																	741	49.2437	40.1016																		741	41.4713	41.1478
																	742	123.888	38.4819																		742	41.5089	41.194
																	743	98.6004	110.69																		743	41.5117	41.3273
																	744	23.334	52.5889																		744	41.5413	41.3309
																	745	29.5672	46.2746																		745	41.567	41.3951
																	746	48.1294	128.915																		746	41.5856	41.4134
																	747	15.9786	384.479																		747	41.6174	41.4634
																	748	157.9	36.4536																		748	41.6187	41.4815
																	749	34.4803	89.9975																		749	41.7045	41.5116
																	750	26.6403	23.8287																		750	41.7252	41.531
																	751	154.614	59.9919																		751	41.7803	41.5469
																	752	95.3183	51.3665																		752	41.7805	41.6579
																	753	56.2237	47.1073																		753	41.785	41.7241
																	754	56.2641	54.56																		754	41.7899	41.7564
																	755	12.6965	118.739																		755	41.9933	41.7866
																	756	147.493	15.4516																		756	42.0424	41.7936
																	757	30.3019	105.323																		757	42.0491	41.8276
																	758	22.5185	110.961																		758	42.0923	41.8379
																	759	64.6651	42.2942																		759	42.0978	41.8551
																	760	46.3693	289.268																		760	42.1159	41.8616
																	761	73.7121	124.831																		761	42.2047	41.9067
																	762	100.114	124.662																		762	42.2414	41.9363
																	763	63.2683	38.6163																		763	42.3085	41.9543
																	764	25.51	54.062																		764	42.4638	41.9659
																	765	46.6963	88.0705																		765	42.4643	42.0115
																	766	25.1345	63.9471																		766	42.4819	42.0231
																	767	34.1331	91.6393																		767	42.5591	42.1227
																	768	25.1911	207.989																		768	42.6243	42.1926
																	769	34.2784	55.906																		769	42.6658	42.2146
																	770	206.781	244.162																		770	42.6659	42.2266
																	771	119.877	82.9493																		771	42.69	42.2436
																	772	104.269	45.1461																		772	42.8089	42.2733
																	773	45.6326	107.175																		773	42.9116	42.2832
																	774	66.367	57.9676																		774	42.9248	42.3309
																	775	246.61	92.6003																		775	42.9273	42.3683
																	776	132.114	67.6473																		776	42.9307	42.3783
																	777	123.234	128.141																		777	42.9388	42.4773
																	778	30.921	82.2429																		778	42.9571	42.5758
																	779	40.8357	204.77																		779	43.0194	42.5886
																	780	23.1952	39.6225																		780	43.0508	42.6356
																	781	204.317	44.5055																		781	43.1064	42.711
																	782	111.367	73.3024																		782	43.1842	42.7446
																	783	78.0917	20.6819																		783	43.2164	42.8004
																	784	78.5419	95.1588																		784	43.2355	42.8171
																	785	91.5951	63.9512																		785	43.2848	42.8418
																	786	45.539	200.843																		786	43.292	42.8746
																	787	136.015	44.8915																		787	43.3242	42.8856
																	788	170.841	132.995																		788	43.3268	42.9005
																	789	45.3027	173.899																		789	43.3411	42.9156
																	790	48.6552	193.057																		790	43.3758	43.0409
																	791	137.036	75.442																		791	43.4291	43.0627
																	792	80.8111	90.7143																		792	43.4826	43.0751
																	793	47.9865	42.1071																		793	43.6184	43.0891
																	794	4.64083	117.401																		794	43.6278	43.1958
																	795	19.2944	90.199																		795	43.6441	43.2286
																	796	42.0573	259.092																		796	43.6458	43.2451
																	797	54.5576	17.6278																		797	43.7176	43.2906
																	798	72.956	36.3619																		798	43.7276	43.2963
																	799	51.7312	59.2871																		799	43.8019	43.3379
																	800	133.701	98.7721																		800	43.8297	43.3539
																	801	248.759	413.904																		801	43.8613	43.3662
																	802	166.085	44.3914																		802	43.8957	43.4357
																	803	69.4653	42.7607																		803	43.9782	43.4769
																	804	66.7638	64.9994																		804	44.0141	43.4901
																	805	38.9054	108.518																		805	44.049	43.498
																	806	83.4681	43.6762																		806	44.0936	43.5209
																	807	25.3841	51.6819																		807	44.1565	43.528
																	808	144.338	86.7517																		808	44.194	43.5517
																	809	184.532	37.8925																		809	44.227	43.5617
																	810	61.958	18.9412																		810	44.2396	43.5831
																	811	74.5208	58.7579																		811	44.2461	43.5849
																	812	74.7883	32.1182																		812	44.2701	43.6526
																	813	59.4793	62.4103																		813	44.2781	43.6553
																	814	140.027	31.8703																		814	44.2802	43.6972
																	815	30.8007	70.9691																		815	44.2802	43.7229
																	816	218.908	110.33																		816	44.2839	43.8042
																	817	136.653	31.7034																		817	44.3038	43.8477
																	818	51.9987	80.7247																		818	44.3261	43.8933
																	819	15.1039	24.7944																		819	44.5084	43.8935
																	820	29.1557	55.8779																		820	44.584	43.938
																	821	35.6154	47.2094																		821	44.6009	44.129
																	822	38.8385	60.8702																		822	44.6035	44.1367
																	823	34.9808	21.738																		823	44.7326	44.3384
																	824	70.2318	30.6878																		824	44.8245	44.431
																	825	206.86	24.9279																		825	44.8327	44.4562
																	826	52.4562	28.9903																		826	44.9085	44.5703
																	827	28.938	170.533																		827	44.9162	44.5831
																	828	75.9331	253.255																		828	45.0189	44.5905
																	829	33.5771	33.804																		829	45.0869	44.6538
																	830	193.535	126.115																		830	45.0927	44.6938
																	831	86.1421	60.438																		831	45.0946	44.7226
																	832	82.1598	49.3404																		832	45.1024	44.7741
																	833	134.541	28.6937																		833	45.1434	44.7791
																	834	44.06	36.936																		834	45.1856	44.8045
																	835	59.1783	41.4219																		835	45.2075	44.8263
																	836	101.677	100.94																		836	45.2243	44.8777
																	837	172.937	2.94048																		837	45.2794	44.9137
																	838	121.277	53.2917																		838	45.294	44.9272
																	839	56.9151	61.0725																		839	45.3404	45.0159
																	840	46.4509	107.903																		840	45.4077	45.0246
																	841	27.8232	88.9756																		841	45.4457	45.0302
																	842	290.322	108.477																		842	45.4722	45.0414
																	843	142.156	42.0192																		843	45.4897	45.0437
																	844	55.4288	54.5336																		844	45.537	45.0849
																	845	149.385	48.3986																		845	45.5624	45.1524
																	846	40.0477	40.499																		846	45.6762	45.1585
																	847	25.1809	83.7974																		847	45.7052	45.2851
																	848	182.985	164.873																		848	45.7245	45.3481
																	849	37.0113	77.0312																		849	45.8125	45.3893
																	850	177.621	30.0171																		850	45.8213	45.42
																	851	101.891	39.0738																		851	45.838	45.4214
																	852	38.3137	66.5764																		852	45.8912	45.423
																	853	36.7111	32.7385																		853	46.0288	45.4298
																	854	80.422	149.359																		854	46.0463	45.4358
																	855	143.35	36.1963																		855	46.0968	45.4641
																	856	26.3032	121.127																		856	46.0994	45.4697
																	857	45.9179	351.23																		857	46.1172	45.5238
																	858	41.7968	29.7015																		858	46.1251	45.5792
																	859	106.177	38.9414																		859	46.2103	45.6018
																	860	58.3603	37.2957																		860	46.2402	45.6187
																	861	89.5763	87.8422																		861	46.256	45.6333
																	862	72.7165	54.3572																		862	46.2567	45.7464
																	863	25.4587	42.2329																		863	46.3066	45.7657
																	864	68.3814	13.7802																		864	46.3351	45.7789
																	865	60.4845	150.258																		865	46.383	45.7861
																	866	25.3648	39.4844																		866	46.4192	45.8015
																	867	26.6409	19.6947																		867	46.4205	45.8069
																	868	78.7105	50.2275																		868	46.4293	45.9313
																	869	17.344	63.4037																		869	46.4921	45.9833
																	870	366.827	63.8565																		870	46.5025	46.0707
																	871	490.232	380.027																		871	46.5357	46.071
																	872	80.467	49.1122																		872	46.5819	46.0846
																	873	127.593	168.59																		873	46.606	46.1027
																	874	47.8836	115.542																		874	46.6208	46.2109
																	875	99.8771	314.024																		875	46.6323	46.3073
																	876	59.2038	37.3948																		876	46.648	46.3177
																	877	61.9942	58.9773																		877	46.6503	46.3367
																	878	71.4757	31.9874																		878	46.6568	46.3975
																	879	51.5104	35.1648																		879	46.6645	46.4333
																	880	56.8604	22.9544																		880	46.6759	46.563
																	881	151.013	87.0956																		881	46.7292	46.6184
																	882	110.743	19.1789																		882	46.8092	46.6607
																	883	94.8587	21.8467																		883	46.8588	46.6749
																	884	86.7904	51.5928																		884	46.8712	46.8011
																	885	53.2913	99.6181																		885	46.8722	46.8318
																	886	67.6038	43.1318																		886	46.913	46.9445
																	887	183.372	40.0168																		887	46.918	46.9989
																	888	126.584	54.5778																		888	46.9797	47.019
																	889	103.605	74.4275																		889	46.9974	47.0417
																	890	175.614	358.622																		890	47.1015	47.0503
																	891	44.4082	125.022																		891	47.2454	47.0608
																	892	20.3691	81.8641																		892	47.4028	47.0958
																	893	155.923	140.316																		893	47.4485	47.1546
																	894	54.2215	95.9804																		894	47.4836	47.156
																	895	60.069	106.116																		895	47.5385	47.1782
																	896	136.808	28.8464																		896	47.5432	47.2038
																	897	71.2594	23.2924																		897	47.5633	47.259
																	898	95.0722	78.567																		898	47.6684	47.3049
																	899	151.899	-12.8865																		899	47.6891	47.3133
																	900	67.1856	18.4717																		900	47.8633	47.3488
																	901	140.114	28.6592																		901	47.8645	47.5417
																	902	124.725	23.8124																		902	47.9535	47.6003
																	903	157.165	42.6325																		903	47.955	47.6383
																	904	39.3231	67.4227																		904	47.9774	47.6478
																	905	50.9975	20.0058																		905	47.9954	47.6747
																	906	181	20.6558																		906	48.0164	47.6903
																	907	39.8808	24.7589																		907	48.0467	47.6932
																	908	106.205	162.218																		908	48.2023	47.6955
																	909	50.5641	93.3453																		909	48.2598	47.7556
																	910	47.0611	792.959																		910	48.3187	47.7707
																	911	266.019	571.266																		911	48.3897	47.7727
																	912	90.4797	164.713																		912	48.3995	47.8276
																	913	59.8531	41.0134																		913	48.4307	47.831
																	914	238.756	79.6461																		914	48.4704	47.8477
																	915	345.235	59.2262																		915	48.4719	47.9047
																	916	62.7761	26.099																		916	48.4878	48.0256
																	917	113.252	37.8837																		917	48.4957	48.0635
																	918	140.062	175.218																		918	48.4999	48.0864
																	919	232.854	151.818																		919	48.5043	48.0913
																	920	36.0873	99.9271																		920	48.5056	48.0933
																	921	68.997	120.109																		921	48.6184	48.1045
																	922	115.221	291.449																		922	48.6847	48.197
																	923	76.5665	217.03																		923	48.6932	48.3162
																	924	126.329	122.152																		924	48.6972	48.3237
																	925	36.2442	23.7678																		925	48.7306	48.4725
																	926	28.6163	95.4433																		926	48.8418	48.5069
																	927	125.167	40.7555																		927	48.8469	48.5101
																	928	66.2259	100.974																		928	48.9308	48.6074
																	929	51.1854	187.911																		929	49.0025	48.6286
																	930	18.613	74.1703																		930	49.0677	48.6626
																	931	53.9752	45.1996																		931	49.1034	48.7092
																	932	93.9479	397.486																		932	49.1764	48.7549
																	933	109.22	195.45																		933	49.2463	48.7635
																	934	44.4527	11.5814																		934	49.2652	48.7969
																	935	14.2106	258.364																		935	49.268	48.8033
																	936	90.4913	40.6315																		936	49.2761	48.8653
																	937	70.8211	70.0288																		937	49.3326	48.8732
																	938	41.5364	160.795																		938	49.3353	48.8801
																	939	48.8223	296.215																		939	49.3684	48.8868
																	940	27.9994	190.108																		940	49.4074	48.9029
																	941	32.734	64.7465																		941	49.4328	48.9164
																	942	22.4052	73.6843																		942	49.4439	48.9701
																	943	7.66419	343.627																		943	49.5702	49.0243
																	944	28.1068	84.1844																		944	49.6828	49.0447
																	945	79.5643	251.011																		945	49.7647	49.1044
																	946	109.727	66.4379																		946	49.8851	49.1111
																	947	29.8545	72.6379																		947	49.9194	49.1287
																	948	47.5681	233.738																		948	49.9332	49.1601
																	949	17.642	98.1154																		949	49.9963	49.2023
																	950	91.4617	58.3662																		950	50.0228	49.2125
																	951	20.8509	58.6423																		951	50.0269	49.2187
																	952	22.2906	80.9903																		952	50.1442	49.2326
																	953	21.0156	80.6686																		953	50.2364	49.2503
																	954	37.5474	16.9579																		954	50.3111	49.2538
																	955	43.9867	25.2609																		955	50.317	49.3281
																	956	59.6231	148.635																		956	50.329	49.3676
																	957	199.878	22.2239																		957	50.3752	49.3877
																	958	86.3332	137.54																		958	50.3793	49.5219
																	959	37.0317	56.4387																		959	50.4392	49.5455
																	960	47.4464	94.1337																		960	50.4533	49.5476
																	961	34.761	29.7188																		961	50.494	49.5532
																	962	27.4335	44.7416																		962	50.7005	49.5622
																	963	27.6341	48.5765																		963	50.7031	49.5849
																	964	43.1845	50.9878																		964	50.7435	49.6119
																	965	76.864	58.7082																		965	50.7899	49.621
																	966	69.2213	37.3683																		966	50.8099	49.7024
																	967	31.4518	66.2943																		967	50.8195	49.7118
																	968	27.5696	69.0045																		968	50.8277	49.7691
																	969	26.3877	62.1403																		969	50.8345	49.7871
																	970	26.3233	24.0375																		970	50.8355	49.7982
																	971	30.2055	51.4969																		971	50.8832	49.8099
																	972	19.182	482.492																		972	51.0866	49.8628
																	973	31.0579	35.9372																		973	51.1135	49.8907
																	974	32.7483	57.8824																		974	51.1693	49.9694
																	975	59.7608	120.04																		975	51.2057	50.078
																	976	49.6076	10.2178																		976	51.2134	50.0814
																	977	30.9746	10.6687																		977	51.2305	50.0982
																	978	27.6869	49.3059																		978	51.3044	50.1089
																	979	24.1156	26.079																		979	51.3174	50.2107
																	980	35.2248	70.0911																		980	51.3191	50.2721
																	981	53.8811	55.8156																		981	51.3487	50.3434
																	982	63.1535	36.0815																		982	51.3976	50.4071
																	983	96.8623	261.682																		983	51.4015	50.4712
																	984	19.4748	45.9093																		984	51.4025	50.4963
																	985	32.9462	30.9802																		985	51.5863	50.5742
																	986	85.037	117.328																		986	51.8282	50.6249
																	987	48.3242	37.9761																		987	51.9205	50.6702
																	988	27.0033	97.7431																		988	51.9487	50.7275
																	989	186.763	17.4569																		989	51.9522	50.772
																	990	371.918	17.8951																		990	52.0322	50.8039
																	991	280.152	118.295																		991	52.0772	50.9051
																	992	154.891	34.1945																		992	52.1021	50.9145
																	993	134.687	18.6981																		993	52.1315	50.9545
																	994	105.879	57.8039																		994	52.1789	51.0316
																	995	33.5879	205.957																		995	52.2034	51.0494
																	996	122.564	138.173																		996	52.2695	51.0755
																	997	119.457	25.1943																		997	52.3148	51.1231
																	998	85.6322	35.1775																		998	52.6292	51.1472
																	999	115.472	52.8194																		999	52.7683	51.2327
																	1000	62.3955	322.49																		1000	52.8271	51.3004
																	1001	13.304	18.3318																		1001	52.8378	51.3338
																	1002	129.102	13.2038																		1002	52.8621	51.3938
																	1003	132.338	54.0992																		1003	53.0467	51.425
																	1004	133.97	46.7532																		1004	53.1406	51.4317
																	1005	45.0087	107.458																		1005	53.1444	51.4873
																	1006	83.0561	26.7202																		1006	53.2093	51.4891
																	1007	116.202	38.2694																		1007	53.2492	51.5093
																	1008	96.6856	51.8746																		1008	53.2884	51.5193
																	1009	67.7385	23.0273																		1009	53.3055	51.6256
																	1010	4.61293	221.31																		1010	53.4072	51.7947
																	1011	72.4259	94.1164																		1011	53.4073	51.8332
																	1012	102.447	77.1509																		1012	53.431	51.8531
																	1013	48.7474	27.725																		1013	53.4623	51.8558
																	1014	119.039	35.4126																		1014	53.4879	51.953
																	1015	304.719	15.6192																		1015	53.5644	51.9685
																	1016	56.6991	31.1673																		1016	53.6282	52.0382
																	1017	105.558	31.2324																		1017	53.7672	52.0441
																	1018	156.872	64.1113																		1018	53.8224	52.0623
																	1019	73.3466	240.671																		1019	53.8937	52.1146
																	1020	72.3654	24.5067																		1020	53.9026	52.1237
																	1021	47.1381	94.4801																		1021	53.9032	52.1438
																	1022	33.946	26.1236																		1022	53.9797	52.2939
																	1023	11.3603	41.8226																		1023	53.9858	52.302
																	1024	178.592	88.7577																		1024	54.0619	52.3276
																	1025	85.4126	28.9427																		1025	54.2183	52.3843
																	1026	79.3122	26.1724																		1026	54.2494	52.4151
																	1027	135.651	22.8297																		1027	54.2623	52.4192
																	1028	98.1036	42.6166																		1028	54.2743	52.4941
																	1029	134.644	22.628																		1029	54.3193	52.5229
																	1030	252.225	28.2683																		1030	54.3269	52.6932
																	1031	433.17	13.8448																		1031	54.327	52.7761
																	1032	119.376	9.45311																		1032	54.3607	52.8161
																	1033	112.215	28.9493																		1033	54.4933	52.9478
																	1034	96.7837	11.8619																		1034	54.5025	52.9747
																	1035	72.5045	41.0042																		1035	54.5481	52.9963
																	1036	48.8917	41.3613																		1036	54.5761	53.0114
																	1037	116.52	61.1114																		1037	54.5873	53.0182
																	1038	30.0872	62.0654																		1038	54.6019	53.0344
																	1039	234.142	41.5837																		1039	54.6099	53.0385
																	1040	162.134	29.2307																		1040	54.6157	53.0677
																	1041	88.0377	79.8862																		1041	54.7504	53.0995
																	1042	102	22.1002																		1042	54.8249	53.2495
																	1043	322.621	269.461																		1043	54.8921	53.3077
																	1044	44.6411	102.784																		1044	54.9846	53.3154
																	1045	233.087	107.862																		1045	54.9957	53.3231
																	1046	106.523	616.41																		1046	55.0591	53.4349
																	1047	306.068	63.4366																		1047	55.1161	53.4562
																	1048	88.4186	65.9167																		1048	55.1162	53.5033
																	1049	63.126	163.925																		1049	55.1893	53.5102
																	1050	70.743	37.9261																		1050	55.1967	53.7802
																	1051	46.0421	122.105																		1051	55.2537	53.7837
																	1052	50.5103	46.9352																		1052	55.2699	53.821
																	1053	178.558	130.999																		1053	55.279	53.8834
																	1054	75.8369	54.0289																		1054	55.2947	53.8922
																	1055	122.967	140.034																		1055	55.2949	53.8945
																	1056	40.6422	41.3401																		1056	55.3661	54.0008
																	1057	131.761	103.699																		1057	55.4141	54.1193
																	1058	197.015	74.2246																		1058	55.4309	54.1822
																	1059	491.828	113.516																		1059	55.515	54.1866
																	1060	193.397	33.7703																		1060	55.6462	54.2927
																	1061	223.213	84.5956																		1061	55.7317	54.3577
																	1062	220.268	96.4318																		1062	55.7521	54.4193
																	1063	96.9333	322.291																		1063	55.7538	54.4341
																	1064	75.8029	64.6582																		1064	55.7839	54.5358
																	1065	128.83	476.42																		1065	55.9489	54.5472
																	1066	95.2807	136.631																		1066	55.9962	54.6225
																	1067	192.047	32.748																		1067	56.0829	54.7024
																	1068	39.6312	24.525																		1068	56.0873	54.7199
																	1069	58.4968	46.9242																		1069	56.1122	54.7559
																	1070	31.1751	46.544																		1070	56.14	54.7728
																	1071	53.9621	55.4572																		1071	56.1468	54.7997
																	1072	47.1184	86.9356																		1072	56.1894	54.8533
																	1073	17.1622	78.3324																		1073	56.2888	54.8723
																	1074	50.4721	99.6354																		1074	56.5225	54.9875
																	1075	20.3569	22.8457																		1075	56.6164	55.1199
																	1076	21.2956	56.3909																		1076	56.6276	55.1332
																	1077	26.1937	155.964																		1077	56.7872	55.1486
																	1078	47.3834	69.984																		1078	56.8225	55.1521
																	1079	36.9513	142.275																		1079	56.8873	55.1833
																	1080	67.6646	66.2415																		1080	56.9202	55.2264
																	1081	98.6731	88.5221																		1081	56.9905	55.2751
																	1082	18.0858	74.6791																		1082	57.0114	55.3016
																	1083	92.7454	48.6371																		1083	57.0521	55.3181
																	1084	247.235	53.5824																		1084	57.1064	55.3694
																	1085	101.186	118.156																		1085	57.2478	55.4146
																	1086	197.331	152.809																		1086	57.2905	55.4473
																	1087	201.941	104.673																		1087	57.38	55.4646
																	1088	71.5406	148.046																		1088	57.3902	55.472
																	1089	81.1854	46.4458																		1089	57.4021	55.4723
																	1090	437.314	207.907																		1090	57.4372	55.4986
																	1091	158.623	141.574																		1091	57.5381	55.5503
																	1092	32.1895	66.3079																		1092	57.5831	55.6092
																	1093	49.4652	123.668																		1093	57.6043	55.6467
																	1094	74.7127	36.119																		1094	57.6786	55.6716
																	1095	227.068	26.6716																		1095	57.7711	55.6814
																	1096	84.3271	56.2977																		1096	57.826	55.7636
																	1097	34.5742	38.3244																		1097	57.8347	55.7691
																	1098	37.5721	34.3569																		1098	57.9969	55.805
																	1099	52.4934	85.9625																		1099	58.0494	55.815
																	1100	41.486	81.7277																		1100	58.0509	55.8327
																	1101	39.6311	181.735																		1101	58.0796	55.8384
																	1102	20.5042	368.527																		1102	58.1495	55.8798
																	1103	196.016	60.0894																		1103	58.1495	55.9001
																	1104	140.293	176.593																		1104	58.1741	55.921
																	1105	19.2216	17.4176																		1105	58.229	56.0084
																	1106	26.392	107.295																		1106	58.3816	56.0281
																	1107	28.1222	87.4363																		1107	58.3952	56.057
																	1108	168.57	401.509																		1108	58.4076	56.3622
																	1109	518.217	164.974																		1109	58.441	56.395
																	1110	98.6214	48.1384																		1110	58.4438	56.406
																	1111	70.0946	533.604																		1111	58.4749	56.5043
																	1112	34.5179	53.2623																		1112	58.4749	56.5074
																	1113	116.182	83.1839																		1113	58.5241	56.5168
																	1114	254.159	66.3537																		1114	58.5972	56.5365
																	1115	58.2329	41.2789																		1115	58.7937	56.5454
																	1116	40.466	27.6065																		1116	58.7986	56.5565
																	1117	79.3826	187.35																		1117	58.8061	56.7916
																	1118	259.702	58.8738																		1118	58.869	56.8183
																	1119	228.714	110.779																		1119	58.9166	56.8252
																	1120	68.0718	74.6613																		1120	58.9212	56.8423
																	1121	55.6333	114.429																		1121	58.9364	56.8634
																	1122	61.4092	62.4832																		1122	58.9422	56.9124
																	1123	72.6168	269.155																		1123	58.9553	56.9231
																	1124	111.465	71.5892																		1124	59.0911	56.9711
																	1125	48.5833	71.1468																		1125	59.1287	56.9764
																	1126	296.656	25.6431																		1126	59.2551	56.9787
																	1127	101.238	38.5089																		1127	59.3801	57.004
																	1128	21.2358	58.4491																		1128	59.4196	57.0139
																	1129	239.835	32.8812																		1129	59.4218	57.1046
																	1130	228.404	151.602																		1130	59.4591	57.1315
																	1131	372.182	32.337																		1131	59.4591	57.1552
																	1132	239.577	31.4477																		1132	59.4851	57.1625
																	1133	131.79	20.2189																		1133	59.5359	57.1687
																	1134	230.702	75.7259																		1134	59.5404	57.171
																	1135	27.8037	67.2976																		1135	59.551	57.2276
																	1136	109.123	25.851																		1136	59.5553	57.2364
																	1137	61.8912	732.779																		1137	59.5635	57.2564
																	1138	30.9456	91.2197																		1138	59.6582	57.3529
																	1139	190.839	67.3242																		1139	59.7794	57.3955
																	1140	62.5368	111.111																		1140	59.8559	57.4085
																	1141	241.066	55.3963																		1141	59.8837	57.5385
																	1142	129.033	31.4831																		1142	60.0066	57.5501
																	1143	42.1876	36.1463																		1143	60.1718	57.5779
																	1144	53.1542	31.0363																		1144	60.1808	57.578
																	1145	25.5054	66.9171																		1145	60.1976	57.5987
																	1146	39.347	636.361																		1146	60.2277	57.8442
																	1147	32.6328	38.7655																		1147	60.2948	57.8686
																	1148	60.2213	56.3033																		1148	60.3194	57.8713
																	1149	35.9813	144.09																		1149	60.381	57.9086
																	1150	51.5187	21.5639																		1150	60.4351	57.922
																	1151	38.6239	293.896																		1151	60.4461	58.0101
																	1152	19.936	50.2067																		1152	60.4667	58.0236
																	1153	27.3905	93.1841																		1153	60.6054	58.0387
																	1154	29.8868	77.0178																		1154	60.6145	58.0633
																	1155	76.5837	54.746																		1155	60.7099	58.283
																	1156	131.933	34.3766																		1156	60.7837	58.3221
																	1157	87.1915	53.6089																		1157	60.8455	58.3394
																	1158	31.379	33.8338																		1158	60.8615	58.3542
																	1159	119.3	74.2543																		1159	60.8946	58.3916
																	1160	66.249	60.3342																		1160	60.9041	58.4348
																	1161	56.5118	18.4787																		1161	60.985	58.6502
																	1162	89.5196	38.4422																		1162	60.9925	58.7343
																	1163	275.773	22.6661																		1163	61.0839	58.743
																	1164	472.021	55.0875																		1164	61.1135	58.8304
																	1165	139.196	81.9183																		1165	61.2966	58.8727
																	1166	356.587	14.6082																		1166	61.2996	58.8806
																	1167	113.611	64.3902																		1167	61.3017	58.9279
																	1168	41.8454	68.1023																		1168	61.4216	59.023
																	1169	279.45	51.7512																		1169	61.4897	59.047
																	1170	126.259	89.8132																		1170	61.4955	59.0646
																	1171	42.4936	138.341																		1171	61.5462	59.0661
																	1172	60.5634	124.353																		1172	61.6028	59.0952
																	1173	112.598	35.0878																		1173	61.6678	59.1174
																	1174	101.467	62.4075																		1174	61.7067	59.1519
																	1175	47.0313	33.0688																		1175	61.7944	59.2384
																	1176	77.1273	86.8435																		1176	61.8427	59.2762
																	1177	180.907	307.619																		1177	61.8469	59.4019
																	1178	30.5754	109.786																		1178	61.8857	59.4132
																	1179	24.2449	83.3714																		1179	61.917	59.4593
																	1180	14.6935	31.5161																		1180	61.9355	59.4954
																	1181	78.3022	130.941																		1181	61.9554	59.5887
																	1182	75.5911	61.1037																		1182	62.0437	59.6397
																	1183	19.0083	302.716																		1183	62.075	59.7643
																	1184	43.5875	268.724																		1184	62.1639	59.8237
																	1185	53.5374	86.3727																		1185	62.1674	59.8522
																	1186	32.4391	166.977																		1186	62.1756	59.8735
																	1187	67.4712	51.507																		1187	62.193	59.9149
																	1188	40.4003	35.7087																		1188	62.2256	59.9155
																	1189	89.7207	19.0968																		1189	62.228	59.999
																	1190	182.453	37.4246																		1190	62.228	60.0505
																	1191	85.1088	30.4796																		1191	62.2593	60.1334
																	1192	48.4088	179.001																		1192	62.3748	60.2308
																	1193	53.6994	63.7148																		1193	62.4162	60.3639
																	1194	31.9394	68.5131																		1194	62.5794	60.4391
																	1195	75.2467	43.1441																		1195	62.5893	60.4594
																	1196	64.9761	226.19																		1196	62.6232	60.4625
																	1197	60.0077	105.72																		1197	62.65	60.5433
																	1198	276.863	115.991																		1198	62.6798	60.5891
																	1199	302.969	260.483																		1199	62.6909	60.5978
																	1200	269.545	30.6959																		1200	62.734	60.6389
																	1201	174.344	103.751																		1201	63.0282	60.6653
																	1202	74.8837	343.742																		1202	63.0986	60.7168
																	1203	42.0384	124.02																		1203	63.1203	60.7233
																	1204	350.667	150.536																		1204	63.1379	60.764
																	1205	300.837	224.243																		1205	63.172	60.7662
																	1206	122.959	52.3473																		1206	63.1929	60.974
																	1207	29.2315	175.582																		1207	63.2876	60.9871
																	1208	230.14	92.217																		1208	63.3045	61.0485
																	1209	113.457	211.957																		1209	63.3981	61.0862
																	1210	96.5993	325.786																		1210	63.4347	61.1629
																	1211	29.4458	127.192																		1211	63.5041	61.208
																	1212	47.5105	153.578																		1212	63.5344	61.3687
																	1213	96.9866	182.974																		1213	63.5906	61.3702
																	1214	111.883	100.324																		1214	63.6363	61.445
																	1215	49.2948	270.216																		1215	63.6812	61.4595
																	1216	99.8133	319.552																		1216	63.7007	61.4699
																	1217	34.407	163.769																		1217	63.7088	61.5354
																	1218	100.596	90.5654																		1218	63.7166	61.5479
																	1219	46.7276	340.6																		1219	63.7657	61.6543
																	1220	31.7616	297.044																		1220	63.7965	61.7274
																	1221	200.855	60.4038																		1221	63.7967	61.8886
																	1222	29.8043	83.3045																		1222	63.9022	61.8961
																	1223	33.3645	109.74																		1223	63.9273	61.9656
																	1224	90.0887	93.8787																		1224	63.9657	61.9997
																	1225	138.654	232.592																		1225	63.9678	62.0003
																	1226	118.908	91.0992																		1226	63.9893	62.0297
																	1227	636.085	113.909																		1227	64.0558	62.0834
																	1228	30.4183	82.4283																		1228	64.0605	62.1349
																	1229	81.8269	85.7964																		1229	64.108	62.137
																	1230	53.5802	78.8495																		1230	64.1321	62.1446
																	1231	76.977	12.7627																		1231	64.1848	62.1765
																	1232	142.206	103.554																		1232	64.218	62.2798
																	1233	64.6811	34.9969																		1233	64.2331	62.3427
																	1234	55.624	59.2936																		1234	64.2613	62.3539
																	1235	31.844	122.942																		1235	64.2724	62.4055
																	1236	95.4661	37.7636																		1236	64.3495	62.43
																	1237	50.1642	8.38992																		1237	64.4022	62.4306
																	1238	137.925	32.8267																		1238	64.5007	62.4757
																	1239	211.667	29.2012																		1239	64.6696	62.4989
																	1240	130.429	37.0737																		1240	64.7267	62.5223
																	1241	73.1201	67.6511																		1241	64.7367	62.561
																	1242	104.173	33.4303																		1242	64.9119	62.5671
																	1243	81.147	36.6749																		1243	64.9345	62.6316
																	1244	95.2312	37.3684																		1244	64.9782	62.6632
																	1245	66.8564	14.2826																		1245	64.9863	62.6979
																	1246	118.884	39.0643																		1246	65.0136	62.7473
																	1247	344.792	50.9575																		1247	65.1148	62.7618
																	1248	29.6726	13.3448																		1248	65.1447	62.7646
																	1249	39.2242	34.7346																		1249	65.3473	62.7881
																	1250	50.9106	30.157																		1250	65.4125	62.8432
																	1251	80.6477	25.7986																		1251	65.5095	62.8894
																	1252	70.8032	36.2904																		1252	65.5105	62.9506
																	1253	42.9476	33.3082																		1253	65.5154	62.9519
																	1254	131.886	425.572																		1254	65.6067	62.9717
																	1255	74.0598	296.908																		1255	65.668	63.0257
																	1256	67.5713	71.6443																		1256	65.6778	63.0378
																	1257	27.6272	62.01																		1257	65.6979	63.0745
																	1258	166.677	69.9664																		1258	65.7958	63.0801
																	1259	82.425	101.132																		1259	65.8466	63.0889
																	1260	101.727	57.0063																		1260	65.8474	63.1246
																	1261	70.3464	47.9962																		1261	65.926	63.1254
																	1262	55.1105	98.9518																		1262	65.959	63.1412
																	1263	56.4112	58.5256																		1263	65.9848	63.1419
																	1264	132.71	77.193																		1264	66.0752	63.1646
																	1265	50.4985	150.449																		1265	66.094	63.1804
																	1266	45.4645	60.4412																		1266	66.1068	63.2377
																	1267	115.131	30.716																		1267	66.1219	63.3646
																	1268	97.229	88.7792																		1268	66.1909	63.3655
																	1269	205.598	92.9275																		1269	66.2447	63.4169
																	1270	49.3468	70.7987																		1270	66.2707	63.4474
																	1271	126.966	50.4139																		1271	66.331	63.46
																	1272	45.8369	30.8217																		1272	66.4657	63.5309
																	1273	25.006	37.0838																		1273	66.5	63.534
																	1274	65.238	101.118																		1274	66.5816	63.5696
																	1275	29.6825	53.2014																		1275	66.5905	63.6379
																	1276	62.3189	54.7736																		1276	66.7215	63.753
																	1277	68.9564	46.4241																		1277	66.913	63.7896
																	1278	137.466	93.6277																		1278	66.9344	63.8071
																	1279	170.946	103.404																		1279	66.9997	63.8203
																	1280	45.2631	26.5941																		1280	67.0309	63.8962
																	1281	88.9085	187.454																		1281	67.0553	63.9205
																	1282	37.9533	96.2171																		1282	67.1156	63.959
																	1283	51.0942	59.054																		1283	67.1534	63.9643
																	1284	117.643	179.527																		1284	67.3895	63.9937
																	1285	49.7675	199.793																		1285	67.4253	64.0054
																	1286	38.8934	598.515																		1286	67.5019	64.0151
																	1287	110.351	97.2792																		1287	67.5283	64.0611
																	1288	54.6066	246.855																		1288	67.5767	64.083
																	1289	131.871	61.9637																		1289	67.6075	64.165
																	1290	14.1606	33.071																		1290	67.6495	64.2044
																	1291	9.98636	93.5938																		1291	67.6522	64.3185
																	1292	22.7453	57.3698																		1292	67.6606	64.3205
																	1293	88.1341	49.074																		1293	67.6854	64.358
																	1294	73.0827	112.848																		1294	67.8254	64.3882
																	1295	16.661	69.1689																		1295	67.8573	64.4195
																	1296	36.775	129.762																		1296	67.8739	64.4295
																	1297	32.9601	90.651																		1297	67.8794	64.5347
																	1298	58.5832	124.395																		1298	67.958	64.6916
																	1299	20.119	83.5183																		1299	68.0519	64.725
																	1300	40.4948	41.9133																		1300	68.0843	64.781
																	1301	59.4638	101.89																		1301	68.2003	64.8296
																	1302	106.428	43.3006																		1302	68.3467	64.9698
																	1303	12.0375	761.838																		1303	68.3741	65.0229
																	1304	18.9972	72.2517																		1304	68.3826	65.0529
																	1305	25.9029	169.979																		1305	68.4439	65.0543
																	1306	15.0463	250.737																		1306	68.5204	65.0569
																	1307	117.662	223.496																		1307	68.592	65.0628
																	1308	32.1232	68.258																		1308	68.8481	65.1931
																	1309	24.4191	68.8886																		1309	68.9335	65.2627
																	1310	20.5067	37.1909																		1310	68.9866	65.3362
																	1311	39.5013	231.903																		1311	68.9907	65.3422
																	1312	53.513	190.214																		1312	69.0299	65.399
																	1313	20.4502	286.903																		1313	69.3429	65.4149
																	1314	65.9228	126.032																		1314	69.4181	65.5689
																	1315	19.3104	413.87																		1315	69.5448	65.5951
																	1316	22.8659	114.033																		1316	69.5494	65.62
																	1317	24.3087	36.4803																		1317	69.5568	65.6585
																	1318	37.3782	130.557																		1318	69.5957	65.6724
																	1319	226.095	78.46																		1319	70.0101	65.6844
																	1320	87.387	72.4409																		1320	70.0567	65.7225
																	1321	40.8003	114.179																		1321	70.1653	65.7236
																	1322	38.1253	55.1142																		1322	70.2091	65.7264
																	1323	38.649	29.5793																		1323	70.2258	65.8139
																	1324	56.1752	130.05																		1324	70.27	65.8162
																	1325	53.3693	58.598																		1325	70.2897	65.8258
																	1326	57.2996	366.538																		1326	70.3262	65.918
																	1327	34.0075	78.8738																		1327	70.3363	65.9347
																	1328	42.3175	171.296																		1328	70.3401	65.9359
																	1329	53.3795	569.309																		1329	70.3486	65.9479
																	1330	12.9335	119.011																		1330	70.3858	66.1252
																	1331	2.89097	103.728																		1331	70.4286	66.155
																	1332	50.1346	150.086																		1332	70.4317	66.2113
																	1333	9.3574	59.0652																		1333	70.461	66.2127
																	1334	48.5969	103.755																		1334	70.518	66.25
																	1335	47.0437	122.295																		1335	70.618	66.2839
																	1336	22.7735	175.474																		1336	70.6521	66.4215
																	1337	32.3799	35.5548																		1337	70.7505	66.6206
																	1338	34.4285	84.2395																		1338	70.7661	66.6834
																	1339	28.5086	22.7459																		1339	70.7838	66.6982
																	1340	40.9877	29.0587																		1340	70.8443	66.7072
																	1341	31.8562	122.239																		1341	70.9162	66.7567
																	1342	42.7847	35.0206																		1342	70.9187	66.7799
																	1343	20.8712	115.836																		1343	70.9524	66.8621
																	1344	92.0901	52.3215																		1344	70.9907	66.8805
																	1345	32.9293	132.441																		1345	70.9984	66.8838
																	1346	28.5625	99.1381																		1346	71.0554	66.9765
																	1347	20.499	45.5601																		1347	71.1398	67.0361
																	1348	52.9816	247.17																		1348	71.1822	67.088
																	1349	52.8045	52.766																		1349	71.3323	67.1508
																	1350	29.8692	47.103																		1350	71.361	67.1508
																	1351	54.1368	187.519																		1351	71.3744	67.1584
																	1352	82.3605	120.021																		1352	71.462	67.1606
																	1353	18.6635	41.0981																		1353	71.5817	67.1642
																	1354	32.86	20.3696																		1354	71.6417	67.1714
																	1355	45.239	24.0451																		1355	71.6835	67.2197
																	1356	21.2768	55.2876																		1356	71.7232	67.2508
																	1357	49.8445	35.0121																		1357	71.8282	67.3675
																	1358	13.3083	51.5351																		1358	71.841	67.4184
																	1359	262.538	76.7128																		1359	71.9511	67.5095
																	1360	226.957	50.005																		1360	72.0732	67.6264
																	1361	37.8416	70.5619																		1361	72.1027	67.7366
																	1362	39.1772	273.002																		1362	72.1874	67.7403
																	1363	87.8359	119.52																		1363	72.274	67.806
																	1364	92.8603	78.4578																		1364	72.2821	67.8098
																	1365	47.7094	79.5129																		1365	72.3465	67.8184
																	1366	45.883	84.8335																		1366	72.4131	67.841
																	1367	154.951	48.0189																		1367	72.4727	67.9088
																	1368	59.3229	82.1508																		1368	72.4954	67.9555
																	1369	98.6811	101.144																		1369	72.5534	68.2552
																	1370	47.2186	125.439																		1370	72.5621	68.2719
																	1371	44.8532	48.5197																		1371	72.6265	68.283
																	1372	59.3068	62.7465																		1372	72.6475	68.3887
																	1373	199.108	75.7751																		1373	72.6544	68.3978
																	1374	53.8963	70.5172																		1374	72.7137	68.4717
																	1375	45.8106	41.2677																		1375	72.7841	68.6286
																	1376	61.0286	63.3546																		1376	72.7935	68.692
																	1377	50.3885	118.339																		1377	72.8608	68.7099
																	1378	62.1951	79.0032																		1378	72.8652	68.8158
																	1379	18.2792	45.0233																		1379	72.917	68.8426
																	1380	80.7318	124.697																		1380	73.0044	68.8448
																	1381	145.051	137.279																		1381	73.0309	68.8475
																	1382	26.9361	160.859																		1382	73.105	68.9779
																	1383	102.563	70.5172																		1383	73.1514	69.0136
																	1384	127.001	205.981																		1384	73.2303	69.0168
																	1385	114.49	68.2817																		1385	73.3113	69.025
																	1386	89.7628	45.1627																		1386	73.3217	69.0502
																	1387	54.8617	63.4182																		1387	73.3872	69.0845
																	1388	25.5362	69.1721																		1388	73.4239	69.0982
																	1389	72.0629	40.604																		1389	73.4472	69.1422
																	1390	97.6996	77.5319																		1390	73.4782	69.1839
																	1391	27.1968	154.779																		1391	73.5543	69.206
																	1392	33.8592	112.91																		1392	73.5957	69.2183
																	1393	97.8645	59.7559																		1393	73.7151	69.2783
																	1394	515.478	58.2619																		1394	73.7662	69.3799
																	1395	71.6767	72.7023																		1395	73.7979	69.5731
																	1396	186.646	28.5403																		1396	73.8134	69.584
																	1397	112.463	49.1098																		1397	73.8186	69.5873
																	1398	188.042	63.7448																		1398	73.8311	69.6321
																	1399	325.023	63.5016																		1399	74.1971	69.6695
																	1400	66.592	159.032																		1400	74.2096	69.6824
																	1401	199.329	39.103																		1401	74.419	69.7173
																	1402	106.9	149.706																		1402	74.5646	69.7673
																	1403	119.402	39.2003																		1403	74.5948	69.8066
																	1404	257.23	69.8462																		1404	74.6238	69.8235
																	1405	61.0107	106.83																		1405	74.6595	69.8364
																	1406	135.113	48.2898																		1406	74.6657	69.9881
																	1407	20.6231	233.805																		1407	74.7067	69.9937
																	1408	87.7349	32.6055																		1408	74.7274	70.0495
																	1409	20.7502	31.3269																		1409	74.7808	70.0861
																	1410	61.3843	81.2706																		1410	74.9289	70.1048
																	1411	70.744	99.2759																		1411	74.9748	70.1302
																	1412	119.692	89.3108																		1412	75.0149	70.1399
																	1413	126.652	167.489																		1413	75.0258	70.1577
																	1414	184.463	74.8357																		1414	75.0884	70.2483
																	1415	239.488	53.6059																		1415	75.1086	70.3977
																	1416	144.012	68.4563																		1416	75.147	70.5126
																	1417	65.466	73.6682																		1417	75.1637	70.5346
																	1418	86.2122	84.3143																		1418	75.1773	70.5401
																	1419	71.0063	44.2523																		1419	75.1784	70.564
																	1420	79.8532	25.7884																		1420	75.2584	70.5769
																	1421	303.627	244.251																		1421	75.5349	70.6234
																	1422	53.201	37.8676																		1422	75.5474	70.6615
																	1423	78.8278	71.3632																		1423	75.6796	70.727
																	1424	71.9442	35.4297																		1424	75.7505	70.7396
																	1425	38.8257	53.8194																		1425	75.7729	70.8512
																	1426	93.4655	45.2434																		1426	75.8196	70.8869
																	1427	76.018	292.462																		1427	75.913	70.904
																	1428	57.4854	63.2101																		1428	75.9889	70.9223
																	1429	65.9389	150.028																		1429	76.4255	70.9442
																	1430	94.936	222.199																		1430	76.4308	71.0451
																	1431	52.0087	154.586																		1431	76.4617	71.0621
																	1432	38.0348	56.8854																		1432	76.5289	71.116
																	1433	89.3202	50.0507																		1433	76.8057	71.1543
																	1434	185.655	38.9																		1434	76.8531	71.1921
																	1435	218.444	90.4681																		1435	76.9608	71.319
																	1436	105.512	117.844																		1436	77.0177	71.486
																	1437	266.931	57.9737																		1437	77.043	71.5362
																	1438	91.7962	67.495																		1438	77.5226	71.577
																	1439	236.867	77.8932																		1439	77.6251	71.5856
																	1440	70.7161	271.703																		1440	77.6487	71.6408
																	1441	183.279	30.0316																		1441	77.6719	71.8299
																	1442	52.7519	45.4051																		1442	77.7653	71.8831
																	1443	34.8672	76.6121																		1443	77.9733	71.9563
																	1444	74.1063	24.8947																		1444	78.0296	72.0974
																	1445	25.3088	387.159																		1445	78.0987	72.2167
																	1446	77.4197	440.624																		1446	78.1182	72.4271
																	1447	63.3325	900.315																		1447	78.1321	72.4422
																	1448	62.368	52.2771																		1448	78.1694	72.4516
																	1449	281.776	27.2269																		1449	78.2679	72.4758
																	1450	84.0942	46.4436																		1450	78.2938	72.5517
																	1451	56.6787	34.5653																		1451	78.4263	72.5868
																	1452	92.6636	104.256																		1452	78.4648	72.6663
																	1453	59.5796	56.562																		1453	78.5472	72.7113
																	1454	43.469	42.5754																		1454	78.6084	72.758
																	1455	105.456	83.4219																		1455	78.6342	72.7843
																	1456	34.9913	31.8289																		1456	78.6604	72.7915
																	1457	82.9567	52.0718																		1457	78.727	72.8033
																	1458	190.737	30.1125																		1458	78.7863	73.0639
																	1459	174.859	84.6035																		1459	78.8816	73.2254
																	1460	64.928	44.8453																		1460	78.9	73.2603
																	1461	62.0126	61.6616																		1461	78.9315	73.3504
																	1462	228.869	400.486																		1462	78.9439	73.3606
																	1463	116.291	124.816																		1463	79.003	73.3708
																	1464	27.6015	225.887																		1464	79.0208	73.5421
																	1465	140.201	35.1001																		1465	79.1172	73.6805
																	1466	113.658	24.0987																		1466	79.1315	73.7766
																	1467	45.6954	64.0372																		1467	79.3052	73.791
																	1468	182.231	101.887																		1468	79.8155	73.8451
																	1469	28.3194	120.239																		1469	79.8527	73.874
																	1470	193.671	244.261																		1470	79.8802	73.9436
																	1471	44.5822	81.467																		1471	80.0572	74.1111
																	1472	35.8	205.39																		1472	80.1396	74.3034
																	1473	42.8998	102.238																		1473	80.1471	74.454
																	1474	102.563	159.469																		1474	80.1956	74.4609
																	1475	300.926	39.2855																		1475	80.2736	74.6876
																	1476	30.35	40.1782																		1476	80.3171	74.7749
																	1477	43.3675	122.538																		1477	80.3196	75.0276
																	1478	85.7814	38.9341																		1478	80.4059	75.0485
																	1479	202.29	20.4195																		1479	80.5144	75.0865
																	1480	52.7517	92.8823																		1480	80.5504	75.1226
																	1481	221.029	18.4584																		1481	80.5584	75.1571
																	1482	151.438	20.6444																		1482	80.7106	75.1585
																	1483	84.4035	3.03656																		1483	80.7193	75.2424
																	1484	72.2961	21.7339																		1484	80.7392	75.3058
																	1485	56.4068	132.182																		1485	80.7867	75.3327
																	1486	480.735	70.1994																		1486	80.8007	75.3553
																	1487	326.712	86.2117																		1487	80.8048	75.4582
																	1488	59.2374	164.249																		1488	80.8331	75.4591
																	1489	261.266	80.5814																		1489	80.8823	75.4713
																	1490	34.2183	71.8302																		1490	80.9544	75.54
																	1491	67.1877	41.3169																		1491	81.0023	75.5708
																	1492	40.3556	84.3349																		1492	81.0543	75.6062
																	1493	57.1827	251.943																		1493	81.0916	75.6478
																	1494	47.5538	81.3686																		1494	81.1415	75.8335
																	1495	79.8383	81.3546																		1495	81.2368	75.8601
																	1496	54.7654	92.587																		1496	81.368	75.8682
																	1497	94.1004	16.3988																		1497	81.4726	75.9707
																	1498	54.5237	33.0578																		1498	81.4937	76.0508
																	1499	32.9962	188.526																		1499	81.5312	76.1278
																	1500	24.5759	116.781																		1500	81.5418	76.1927
																	1501	57.7736	45.2743																		1501	81.7008	76.2003
																	1502	16.1557	96.5304																		1502	81.7746	76.2679
																	1503	328.378	79.035																		1503	81.8403	76.2742
																	1504	20.9903	61.3639																		1504	81.8708	76.3746
																	1505	30.9415	45.4711																		1505	81.945	76.4819
																	1506	70.1153	92.9385																		1506	82.0787	76.5526
																	1507	41.4031	22.081																		1507	82.2468	76.5545
																	1508	27.8125	14.8314																		1508	82.257	76.6159
																	1509	10.9585	18.6625																		1509	82.2796	76.7056
																	1510	19.5802	37.7145																		1510	82.3376	76.7211
																	1511	23.515	384.334																		1511	82.4332	76.8277
																	1512	169.48	79.4464																		1512	82.459	76.9189
																	1513	178.814	288.388																		1513	82.4916	77.1239
																	1514	43.6995	26.6154																		1514	82.5943	77.2592
																	1515	127.822	154.588																		1515	82.5987	77.375
																	1516	287.808	49.4388																		1516	82.7605	77.3763
																	1517	560.286	66.9125																		1517	82.7685	77.4325
																	1518	280.044	25.0371																		1518	82.7801	77.5411
																	1519	88.2659	162.639																		1519	82.8821	77.6047
																	1520	75.9696	20.0717																		1520	83.1033	77.6053
																	1521	19.6476	36.1055																		1521	83.215	77.6648
																	1522	40.5644	35.4957																		1522	83.3991	77.6834
																	1523	44.4543	88.1883																		1523	83.7598	77.6876
																	1524	148.379	61.3475																		1524	83.8429	77.7111
																	1525	166.115	37.1201																		1525	84.0691	77.7645
																	1526	58.5637	50.1869																		1526	84.1344	77.8076
																	1527	59.0252	155.531																		1527	84.1624	77.8482
																	1528	55.1847	139.907																		1528	84.1846	78.0175
																	1529	84.6067	27.2121																		1529	84.2277	78.0585
																	1530	37.548	100.661																		1530	84.4318	78.1293
																	1531	77.3047	83.3869																		1531	84.4536	78.1601
																	1532	65.5854	40.2869																		1532	84.5959	78.302
																	1533	54.7891	99.1184																		1533	84.804	78.314
																	1534	23.0925	3.77145																		1534	84.9633	78.6029
																	1535	194.712	229.71																		1535	84.9633	78.6086
																	1536	254.232	24.9705																		1536	85.2873	78.7525
																	1537	24.6254	66.8305																		1537	85.8748	78.8034
																	1538	61.0526	519.466																		1538	85.9502	78.836
																	1539	60.9043	284.591																		1539	86.0259	78.8859
																	1540	205.031	86.7328																		1540	86.1305	78.9378
																	1541	32.3889	338.423																		1541	86.3476	78.9406
																	1542	156.456	142.113																		1542	86.392	79.0378
																	1543	74.6016	70.3579																		1543	86.3959	79.0516
																	1544	83.6836	62.3907																		1544	86.4622	79.0857
																	1545	173.894	93.3784																		1545	86.5848	79.1874
																	1546	22.631	9.01225																		1546	87.0414	79.1953
																	1547	12.7413	35.5188																		1547	87.0675	79.2668
																	1548	240.518	43.9487																		1548	87.2413	79.3415
																	1549	39.6068	81.8241																		1549	87.3069	79.4147
																	1550	102.014	32.9386																		1550	87.3086	79.4773
																	1551	88.1136	36.4376																		1551	87.3265	79.57
																	1552	62.7059	153.806																		1552	87.457	79.6767
																	1553	26.8013	34.0714																		1553	87.6015	79.7332
																	1554	264.694	81.2452																		1554	87.7141	79.7806
																	1555	23.7928	16.2616																		1555	87.7516	79.8801
																	1556	157.369	102.466																		1556	87.907	79.9374
																	1557	112.899	332.407																		1557	88.1254	80.0528
																	1558	39.8281	410.253																		1558	88.2073	80.1036
																	1559	86.3073	87.8634																		1559	88.4195	80.1546
																	1560	47.2328	149.64																		1560	88.6264	80.1838
																	1561	25.635	408.353																		1561	88.7134	80.2771
																	1562	18.9481	107.689																		1562	88.734	80.3069
																	1563	61.4319	45.525																		1563	88.8264	80.4339
																	1564	96.5948	38.2123																		1564	88.833	80.5388
																	1565	312.758	49.5121																		1565	88.8385	80.6506
																	1566	72.6225	52.372																		1566	88.9892	80.6882
																	1567	21.2449	188.328																		1567	89.0138	80.698
																	1568	28.5119	60.0942																		1568	89.0146	80.7668
																	1569	78.3763	24.8357																		1569	89.1092	80.7976
																	1570	21.203	84.3178																		1570	89.167	81.0029
																	1571	104.765	107.253																		1571	89.3446	81.0294
																	1572	382.336	24.0059																		1572	89.3798	81.1418
																	1573	138.602	38.8602																		1573	89.4699	81.1575
																	1574	122.398	233.762																		1574	89.4742	81.1825
																	1575	132.778	237.499																		1575	89.5978	81.184
																	1576	116.488	115.845																		1576	89.605	81.2464
																	1577	211.901	130.217																		1577	89.6241	81.2981
																	1578	121.452	66.5503																		1578	89.6706	81.3286
																	1579	30.1186	73.4301																		1579	89.6763	81.3809
																	1580	24.3497	148.673																		1580	89.8118	81.4016
																	1581	346.22	49.1005																		1581	89.8773	81.5521
																	1582	53.3037	61.5125																		1582	89.9389	81.6574
																	1583	46.1277	55.2035																		1583	90.0169	81.7282
																	1584	46.6749	43.2094																		1584	90.0307	81.7313
																	1585	16.4234	57.1235																		1585	90.33	81.7971
																	1586	29.2666	36.1236																		1586	90.4268	81.9163
																	1587	25.0533	76.3433																		1587	90.4718	81.927
																	1588	99.4626	37.0711																		1588	90.5326	81.9393
																	1589	29.5011	28.7494																		1589	90.7413	81.9502
																	1590	48.3399	263.17																		1590	90.8617	82.0329
																	1591	106.037	91.7626																		1591	90.9244	82.0855
																	1592	169.346	112.102																		1592	90.9595	82.1073
																	1593	34.7932	107.388																		1593	91.0406	82.1379
																	1594	80.9834	30.1618																		1594	91.0467	82.1674
																	1595	3.65832	36.2001																		1595	91.1112	82.3431
																	1596	10.7405	54.62																		1596	91.1236	82.3728
																	1597	106.068	24.5709																		1597	91.2031	82.53
																	1598	49.9111	81.4635																		1598	91.2721	82.5507
																	1599	95.3744	15.7901																		1599	91.4654	82.5552
																	1600	261.969	18.921																		1600	91.4871	82.7108
																	1601	44.7988	31.6508																		1601	91.4887	82.7351
																	1602	99.6502	62.0363																		1602	91.6928	82.8683
																	1603	206.054	70.0821																		1603	91.7083	82.8775
																	1604	22.1297	157.358																		1604	91.7893	83.2332
																	1605	18.6434	143.524																		1605	91.825	83.3639
																	1606	21.7623	103.217																		1606	91.8817	83.4192
																	1607	8.78623	23.0735																		1607	92.0176	83.4216
																	1608	206.931	30.133																		1608	92.1932	83.4269
																	1609	111.488	62.9839																		1609	92.3717	83.5586
																	1610	567.303	33.2342																		1610	92.3936	83.6141
																	1611	162.878	88.9389																		1611	92.404	83.6182
																	1612	62.996	59.5252																		1612	92.5278	83.6571
																	1613	287.616	71.6068																		1613	92.6614	83.6674
																	1614	233.922	106.779																		1614	92.9832	83.6998
																	1615	93.3079	26.235																		1615	93.0026	83.8556
																	1616	58.8109	44.786																		1616	93.0079	83.9795
																	1617	134.769	32.6958																		1617	93.0188	84.058
																	1618	113.606	49.3937																		1618	93.1923	84.0835
																	1619	186.04	72.619																		1619	93.4144	84.0843
																	1620	78.296	40.0611																		1620	93.4703	84.1983
																	1621	55.6425	19.7269																		1621	93.7524	84.3303
																	1622	142.715	45.8757																		1622	93.8116	84.4659
																	1623	54.3209	20.4979																		1623	93.8384	84.4902
																	1624	97.4591	46.3926																		1624	94.0071	84.5146
																	1625	31.2947	60.1196																		1625	94.1564	84.601
																	1626	25.6016	22.8151																		1626	94.1952	84.6586
																	1627	203.644	71.6844																		1627	94.6	84.7068
																	1628	345.8	206.917																		1628	94.7346	84.726
																	1629	155.745	45.4477																		1629	94.8002	84.9589
																	1630	395.241	78.5467																		1630	94.8094	85.0104
																	1631	65.2156	173.116																		1631	94.8163	85.0273
																	1632	88.6993	46.8674																		1632	94.9031	85.2179
																	1633	96.1784	193.224																		1633	94.9585	85.5603
																	1634	72.3025	74.3078																		1634	94.9596	85.5758
																	1635	145.786	128.977																		1635	95.1491	85.5814
																	1636	203.324	227.279																		1636	95.2575	85.6994
																	1637	450.974	66.5334																		1637	95.4531	85.703
																	1638	137.906	51.1244																		1638	95.4556	85.7417
																	1639	145.354	331.294																		1639	95.535	85.7637
																	1640	111.038	87.0967																		1640	95.5591	85.767
																	1641	242.12	274.138																		1641	95.6751	85.8041
																	1642	84.284	177.558																		1642	95.6876	85.9235
																	1643	168.195	246.639																		1643	95.6923	86.0259
																	1644	120.686	220.443																		1644	95.8035	86.0396
																	1645	178.833	100.638																		1645	95.8258	86.2696
																	1646	79.1581	270.404																		1646	95.8392	86.3118
																	1647	148.865	128.713																		1647	95.9379	86.5409
																	1648	54.8767	218.625																		1648	95.9623	86.6925
																	1649	38.0973	169.8																		1649	96.6496	86.8484
																	1650	77.7164	63.3517																		1650	96.8426	86.8713
																	1651	223.178	148.335																		1651	96.8575	86.9122
																	1652	456.42	57.761																		1652	97.1151	86.9328
																	1653	84.1905	54.6289																		1653	97.1286	87.1324
																	1654	149.493	108.55																		1654	97.2062	87.1772
																	1655	349.337	39.7165																		1655	97.3907	87.2033
																	1656	136.464	100.644																		1656	97.5185	87.214
																	1657	24.3348	141.201																		1657	97.5306	87.2801
																	1658	323.373	54.6171																		1658	97.5942	87.2955
																	1659	66.1163	109.92																		1659	97.6863	87.3552
																	1660	269.725	67.2324																		1660	97.9569	87.3674
																	1661	46.5471	218.988																		1661	98.0755	87.3791
																	1662	19.7027	315.371																		1662	98.2831	87.4457
																	1663	70.5481																			1663	98.314	87.579
																	1664	175.496																			1664	98.4263	87.6267
																	1665	206.332																			1665	98.6049	87.646
																	1666	122.381																			1666	98.626	87.7742
																	1667	87.4014																			1667	98.728	87.7788
																	1668	78.4372																			1668	98.8576	87.8173
																	1669	160.706																			1669	98.9671	87.932
																	1670	206.145																			1670	99.2341	88.1091
																	1671	35.5077																			1671	99.4051	88.1268
																	1672	56.8159																			1672	99.4165	88.1298
																	1673	126.148																			1673	99.9358	88.2467
																	1674	85.1375																			1674	100.048	88.3087
																	1675	215.817																			1675	100.066	88.3649
																	1676	99.2612																			1676	100.079	88.4064
																	1677	52.4567																			1677	100.205	88.6301
																	1678	150.43																			1678	100.601	88.7788
																	1679	488.831																			1679	100.629	88.8182
																	1680	199.891																			1680	100.751	88.8348
																	1681	121.875																			1681	100.832	88.9722
																	1682	330.968																			1682	100.922	89.0039
																	1683	61.8224																			1683	100.967	89.1258
																	1684	517.005																			1684	100.977	89.1508
																	1685	100.908																			1685	101.006	89.5923
																	1686	127.495																			1686	101.029	89.6202
																	1687	89.0901																			1687	101.16	89.6441
																	1688	101.202																			1688	101.292	89.6553
																	1689	63.8423																			1689	101.352	89.7614
																	1690	114.573																			1690	101.553	89.7984
																	1691	272.469																			1691	101.741	89.8147
																	1692	40.1043																			1692	101.821	89.8759
																	1693	17.7129																			1693	101.842	89.8928
																	1694	36.1767																			1694	101.917	89.9035
																	1695	337.149																			1695	101.947	89.9078
																	1696	22.9698																			1696	101.992	89.9152
																	1697	128.375																			1697	102.032	89.9636
																	1698	33.9583																			1698	102.077	90.0022
																	1699	53.4149																			1699	102.196	90.0531
																	1700	64.999																			1700	102.287	90.0597
																	1701	19.5774																			1701	102.38	90.1803
																	1702	219.175																			1702	102.446	90.3294
																	1703	151.867																			1703	102.475	90.3321
																	1704	29.9358																			1704	102.505	90.3942
																	1705	268.63																			1705	102.621	90.4172
																	1706	84.4339																			1706	103.064	90.4244
																	1707	172.098																			1707	103.101	90.4986
																	1708	59.0387																			1708	103.191	90.5296
																	1709	51.3829																			1709	103.215	90.5502
																	1710	49.3513																			1710	103.318	90.5895
																	1711	45.4066																			1711	103.407	90.6019
																	1712	53.5093																			1712	103.424	90.9562
																	1713	18.3489																			1713	103.786	91.2503
																	1714	24.2168																			1714	103.945	91.4473
																	1715	56.1166																			1715	103.987	91.4553
																	1716	42.244																			1716	104.082	91.553
																	1717	242.226																			1717	104.234	91.6125
																	1718	78.1934																			1718	104.41	91.7674
																	1719	25.0464																			1719	104.511	91.7959
																	1720	34.595																			1720	104.575	91.7962
																	1721	60.9179																			1721	104.612	91.9749
																	1722	40.0296																			1722	104.791	91.9802
																	1723	25.3681																			1723	104.824	92.0725
																	1724	200.618																			1724	105.007	92.1643
																	1725	112.267																			1725	105.695	92.34
																	1726	35.1198																			1726	105.977	92.3872
																	1727	21.122																			1727	106.015	92.3892
																	1728	24.1897																			1728	106.216	92.5456
																	1729	33.393																			1729	106.373	92.5837
																	1730	31.683																			1730	106.459	92.5917
																	1731	22.7812																			1731	106.472	92.87
																	1732	34.7169																			1732	106.557	93.0022
																	1733	37.6932																			1733	106.617	93.057
																	1734	31.1209																			1734	106.904	93.096
																	1735	59.6448																			1735	106.953	93.1648
																	1736	53.0285																			1736	106.973	93.2552
																	1737	28.5746																			1737	106.99	93.2784
																	1738	38.2553																			1738	107.189	93.2846
																	1739	58.3954																			1739	107.354	93.4413
																	1740	17.0419																			1740	107.378	93.6
																	1741	132.238																			1741	107.43	93.6177
																	1742	143.08																			1742	107.615	93.7943
																	1743	29.9765																			1743	108.229	93.9124
																	1744	57.0308																			1744	108.252	93.9212
																	1745	40.5883																			1745	108.494	93.9244
																	1746	47.1402																			1746	108.763	93.9407
																	1747	56.8581																			1747	108.881	94.0179
																	1748	98.3301																			1748	108.901	94.0769
																	1749	78.3797																			1749	108.905	94.1013
																	1750	39.5013																			1750	108.991	94.3486
																	1751	261.37																			1751	109.069	94.584
																	1752	63.9687																			1752	109.071	94.5976
																	1753	103.978																			1753	109.194	94.6247
																	1754	14.6479																			1754	109.453	94.6271
																	1755	43.8118																			1755	109.683	94.709
																	1756	71.4756																			1756	109.689	94.7508
																	1757	45.4506																			1757	109.838	94.8242
																	1758	47.9122																			1758	110.17	94.8291
																	1759	17.6209																			1759	110.172	94.9168
																	1760	14.7732																			1760	110.247	94.9448
																	1761	40.2598																			1761	110.547	95.0482
																	1762	79.3413																			1762	110.553	95.1718
																	1763	108.698																			1763	110.596	95.2461
																	1764	41.3298																			1764	110.604	95.2754
																	1765	31.6119																			1765	110.91	95.3092
																	1766	84.7552																			1766	110.934	95.3546
																	1767	80.7492																			1767	111.092	95.4033
																	1768	27.8636																			1768	111.195	95.5082
																	1769	90.3763																			1769	111.693	95.6189
																	1770	28.3816																			1770	112.063	95.6536
																	1771	52.414																			1771	112.228	95.748
																	1772	28.4308																			1772	112.567	95.7887
																	1773	43.7099																			1773	112.615	95.9439
																	1774	135.994																			1774	112.675	95.9722
																	1775	39.3876																			1775	113.2	96.0542
																	1776	42.1807																			1776	113.308	96.2608
																	1777	55.8135																			1777	113.443	96.3241
																	1778	51.5344																			1778	113.787	96.4865
																	1779	54.272																			1779	113.854	96.8154
																	1780	142.795																			1780	114.058	96.873
																	1781	58.064																			1781	114.231	96.9593
																	1782	54.4447																			1782	114.249	97.0856
																	1783	46.0097																			1783	114.327	97.1365
																	1784	48.1061																			1784	114.405	97.1955
																	1785	46.3242																			1785	114.79	97.2912
																	1786	75.162																			1786	114.822	97.3059
																	1787	66.8319																			1787	114.836	97.342
																	1788	27.1052																			1788	114.838	97.4007
																	1789	54.9626																			1789	114.899	97.4223
																	1790	92.149																			1790	115.064	97.695
																	1791	149.714																			1791	115.132	97.8214
																	1792	41.6011																			1792	115.207	97.842
																	1793	28.3445																			1793	115.347	97.8494
																	1794	173.637																			1794	115.568	97.8535
																	1795	279.209																			1795	115.612	97.9135
																	1796	324.274																			1796	115.898	98.0255
																	1797	20.3504																			1797	115.928	98.1816
																	1798	54.61																			1798	116.44	98.1987
																	1799	18.9542																			1799	116.672	98.2657
																	1800	316.543																			1800	116.801	98.3072
																	1801	78.7941																			1801	116.816	98.5
																	1802	39.1116																			1802	117.072	98.5932
																	1803	330.107																			1803	117.157	98.7258
																	1804	87.6728																			1804	117.288	98.7968
																	1805	41.3868																			1805	117.519	98.8215
																	1806	172.894																			1806	117.913	98.8306
																	1807	59.2999																			1807	117.971	98.8905
																	1808	60.2097																			1808	118.083	99.1987
																	1809	52.6348																			1809	118.136	99.2566
																	1810	67.0986																			1810	118.214	99.3659
																	1811	25.7993																			1811	118.302	99.3919
																	1812	106.968																			1812	118.328	99.3999
																	1813	67.2688																			1813	118.591	99.9373
																	1814	86.8117																			1814	119.027	99.9375
																	1815	193.813																			1815	119.898	100.024
																	1816	46.0865																			1816	120.199	100.104
																	1817	106.462																			1817	120.346	100.11
																	1818	95.1525																			1818	120.683	100.335
																	1819	76.4492																			1819	120.685	100.431
																	1820	49.2731																			1820	120.788	100.492
																	1821	44.0723																			1821	121.183	100.542
																	1822	71.6036																			1822	121.324	100.698
																	1823	61.0805																			1823	121.35	100.73
																	1824	48.1784																			1824	121.367	100.804
																	1825	137.437																			1825	121.448	100.825
																	1826	51.8078																			1826	121.53	100.993
																	1827	369.893																			1827	121.573	101.156
																	1828	73.7637																			1828	122.33	101.217
																	1829	54.0116																			1829	122.576	101.255
																	1830	58.0691																			1830	122.838	101.265
																	1831	422.971																			1831	122.895	101.384
																	1832	29.3362																			1832	122.917	101.468
																	1833	42.6664																			1833	122.986	101.492
																	1834	58.8572																			1834	123.097	101.514
																	1835	83.8537																			1835	123.107	101.555
																	1836	385.092																			1836	123.144	101.627
																	1837	89.1865																			1837	123.306	101.689
																	1838	104.043																			1838	123.425	101.702
																	1839	314.044																			1839	123.476	101.776
																	1840	56.6593																			1840	123.537	101.789
																	1841	41.7151																			1841	123.813	101.973
																	1842	238.31																			1842	124.361	102.115
																	1843	39.8271																			1843	124.763	102.175
																	1844	41.5659																			1844	125.074	102.49
																	1845	51.8648																			1845	125.075	102.577
																	1846	55.5635																			1846	125.095	102.613
																	1847	79.1347																			1847	125.22	102.895
																	1848	187.87																			1848	125.513	103.073
																	1849	88.9295																			1849	125.627	103.083
																	1850	99.3724																			1850	125.873	103.158
																	1851	24.6155																			1851	126.238	103.16
																	1852	34.3125																			1852	126.257	103.185
																	1853	118.946																			1853	126.281	103.311
																	1854	51.731																			1854	126.494	103.418
																	1855	130.927																			1855	126.721	103.481
																	1856	87.0209																			1856	126.834	103.57
																	1857	41.6585																			1857	126.946	103.593
																	1858	58.1305																			1858	127.407	103.616
																	1859	86.8409																			1859	127.54	103.747
																	1860	85.8789																			1860	128.009	103.865
																	1861	93.1426																			1861	128.234	103.963
																	1862	199.439																			1862	128.509	103.987
																	1863	151.829																			1863	128.717	104.029
																	1864	43.3716																			1864	128.874	104.044
																	1865	34.2919																			1865	129.214	104.089
																	1866	34.4565																			1866	129.226	104.248
																	1867	46.2112																			1867	129.772	104.344
																	1868	62.9868																			1868	130.204	104.536
																	1869	180.632																			1869	130.436	104.635
																	1870	125.197																			1870	130.488	104.638
																	1871	34.5809																			1871	130.71	104.718
																	1872	61.4692																			1872	130.8	104.985
																	1873	45.8665																			1873	131.098	105.103
																	1874	103.601																			1874	131.116	105.451
																	1875	39.2818																			1875	131.275	105.523
																	1876	53.6859																			1876	131.927	105.538
																	1877	58.8096																			1877	131.959	105.686
																	1878	110.304																			1878	131.975	105.697
																	1879	98.6522																			1879	132.049	105.77
																	1880	98.2201																			1880	132.179	105.784
																	1881	32.1673																			1881	132.552	105.804
																	1882	43.5465																			1882	132.591	105.818
																	1883	62.6164																			1883	132.771	106.323
																	1884	259.191																			1884	132.802	106.345
																	1885	64.442																			1885	132.894	106.442
																	1886	44.0054																			1886	132.908	106.733
																	1887	519.047																			1887	133.16	106.76
																	1888	107.641																			1888	133.73	106.907
																	1889	158.55																			1889	134.018	106.938
																	1890	48.2919																			1890	134.112	107.088
																	1891	142.32																			1891	134.175	107.172
																	1892	146.351																			1892	134.262	107.344
																	1893	48.6355																			1893	134.579	107.348
																	1894	30.9346																			1894	134.683	107.412
																	1895	54.129																			1895	135.09	107.504
																	1896	90.077																			1896	135.39	107.605
																	1897	109.249																			1897	135.689	107.888
																	1898	82.5702																			1898	136.007	107.967
																	1899	43.5208																			1899	136.048	108.08
																	1900	27.5513																			1900	136.082	108.097
																	1901	51.6355																			1901	136.093	108.282
																	1902	52.3448																			1902	136.111	108.437
																	1903	40.9965																			1903	136.337	108.443
																	1904	114.434																			1904	136.341	108.506
																	1905	97.6939																			1905	136.728	108.715
																	1906	12.5113																			1906	136.854	108.899
																	1907	23.4807																			1907	136.905	109.019
																	1908	63.8561																			1908	137.036	109.16
																	1909	41.8115																			1909	137.197	109.217
																	1910	81.275																			1910	137.405	109.244
																	1911	55.0057																			1911	137.455	109.249
																	1912	107.769																			1912	137.479	109.249
																	1913	188.022																			1913	137.939	109.411
																	1914	97.6366																			1914	138.337	109.418
																	1915	29.8245																			1915	138.435	109.478
																	1916	71.6448																			1916	138.6	109.733
																	1917	33.9303																			1917	138.81	109.851
																	1918	59.1203																			1918	138.897	109.863
																	1919	141.514																			1919	139.25	109.881
																	1920	45.3887																			1920	139.869	109.929
																	1921	30.4853																			1921	140.018	110.044
																	1922	27.8949																			1922	140.041	110.059
																	1923	180.969																			1923	140.159	110.093
																	1924	64.3275																			1924	140.671	110.2
																	1925	31.569																			1925	140.807	110.24
																	1926	21.6481																			1926	141.235	110.258
																	1927	43.8468																			1927	141.237	110.35
																	1928	84.5041																			1928	141.262	110.465
																	1929	101.43																			1929	141.415	110.57
																	1930	48.8646																			1930	141.916	110.636
																	1931	34.1726																			1931	141.938	110.894
																	1932	21.5688																			1932	142.322	110.981
																	1933	221.661																			1933	142.768	111.118
																	1934	51.195																			1934	142.906	111.165
																	1935	77.1471																			1935	142.962	111.383
																	1936	76.015																			1936	143.117	111.552
																	1937	268.126																			1937	143.409	111.623
																	1938	33.5473																			1938	143.996	111.67
																	1939	161.101																			1939	144.11	111.877
																	1940	291.521																			1940	144.123	111.895
																	1941	61.9825																			1941	144.615	111.961
																	1942	350.946																			1942	145.368	112.161
																	1943	81.6129																			1943	145.609	112.163
																	1944	37.637																			1944	145.627	112.271
																	1945	110.444																			1945	145.813	112.394
																	1946	184.103																			1946	145.842	112.69
																	1947	383.683																			1947	146.043	112.776
																	1948	82.3787																			1948	146.196	112.826
																	1949	47.4963																			1949	146.202	112.834
																	1950	54.0959																			1950	146.295	113.28
																	1951	30.2635																			1951	146.68	113.381
																	1952	50.2027																			1952	146.766	113.774
																	1953	118.388																			1953	146.819	113.852
																	1954	48.8876																			1954	146.831	114.013
																	1955	34.5858																			1955	147.222	114.103
																	1956	389.144																			1956	147.983	114.176
																	1957	206.709																			1957	148.344	114.193
																	1958	49.7135																			1958	148.462	114.603
																	1959	59.1839																			1959	148.573	114.607
																	1960	47.0713																			1960	148.709	114.694
																	1961	141.575																			1961	148.844	114.722
																	1962	71.3487																			1962	149.043	114.735
																	1963	161.313																			1963	149.343	114.77
																	1964	177.411																			1964	149.351	114.777
																	1965	96.3037																			1965	149.452	114.783
																	1966	74.6685																			1966	150.35	114.82
																	1967	82.2184																			1967	150.518	114.889
																	1968	36.6506																			1968	150.876	114.921
																	1969	71.489																			1969	151	114.925
																	1970	76.974																			1970	151.263	114.925
																	1971	125.497																			1971	151.536	115.05
																	1972	100.249																			1972	151.59	115.231
																	1973	30.9171																			1973	151.736	115.275
																	1974	39.0844																			1974	151.74	115.281
																	1975	63.6946																			1975	151.781	115.501
																	1976	58.9353																			1976	151.98	115.59
																	1977	357.886																			1977	152.015	115.909
																	1978	40.6922																			1978	152.396	116.019
																	1979	46.0048																			1979	152.44	116.035
																	1980	33.0541																			1980	152.549	116.223
																	1981	90.9229																			1981	153.025	116.372
																	1982	108.978																			1982	153.264	116.44
																	1983	127.008																			1983	153.403	116.759
																	1984	181.517																			1984	153.707	116.781
																	1985	74.8369																			1985	153.735	116.785
																	1986	288.245																			1986	154.089	116.838
																	1987	26.9557																			1987	154.418	116.846
																	1988	107.574																			1988	154.485	117.095
																	1989	226.924																			1989	154.513	117.162
																	1990	53.9836																			1990	155.058	117.23
																	1991	27.6494																			1991	155.348	117.349
																	1992	26.6189																			1992	155.414	117.425
																	1993	86.0514																			1993	155.592	117.449
																	1994	82.2665																			1994	156.019	117.495
																	1995	42.0795																			1995	156.284	117.652
																	1996	59.1599																			1996	156.346	117.696
																	1997	61.6738																			1997	156.406	117.905
																	1998	261.386																			1998	156.995	118.406
[truncated: 690 more rows]

## Sheet: Supp. Fig.3
	panel a			panel b				panel c			panel d
	spine length/width (% control)	hM4D(Gi) + CNO		% filopodia	CNO Only	hM4D(Gi) + CNO		spine length/width (% control)	hM3D(Gq) + CNO		% filopodia	CNO Only	hM3D(Gq) + CNO
	1	105.688		1	0.869565	0.492611		1	100.757		1	1.31579	3.33333
	2	94.6031		2	0.775194	1.23457		2	112.117		2	0	7.14286
	3	101.484		3	1	0		3	92.606		3	0	0
	4	98.877		4	0	2.43902		4	89.8866		4	4.05405	0
	5	110.816		5	0	1.06383		5	108.076		5	0	0
	6	115.039		6	1.11111	1.23457		6	95.4214		6	1.16279	1.21951
	7	123.903		7	0.793651	1.9802		7	102.062		7	1.17647	0
	8	108.735		8	0.806452	0		8	132.947		8	2.23881	3.125
	9	110.644		9	1.62602	4		9	95.0902		9	1.19048	1.04167
	10	103.32		10	2.08333	0.970874		10	103.948		10	0	0.925926
	11	114.106		11	0	2.40964		11	109.546		11	3.33333	1.88679
	12	120.77		12	0.662252	2.15054		12	91.0251		12	3.38983	0
	13	115.989		13	0.714286	1.69492		13	114.501		13	1.36986	0
	14	111.29		14	0	0		14	111.28		14	4.08163	0
	15	121.381		15	3.22581	0		15	96.7785		15	0	1.44928
	16	122.34		16	1.62602	3.63636		16	101.668		16	0	0
	17	133.083		17	0	3.79747		17	90.6408		17	0	1.0101
	18	94.8256		18	1.22699	1.40845		18	120.056		18	0.854701	0.892857
	19	120.6		19	0.684932	2.94118		19	128.915		19		0
	20	84.5491		20	0	0		20	121.237		20		1.20482
				21	0.75188
	AVG	110.602		AVG	0.855118	1.57271		AVG	105.928		AVG	1.34265	1.16161
	SEM	2.65867		SEM	0.176195	0.296244		SEM	2.86377		SEM	0.346562	0.388213
	two-tailed Student's t-test (CNO only) (p =)	0.00281235		two-tailed Student's t-test (CNO only) (p =)	0.0417002			two-tailed paired t-test (CNO only) (p =)	0.160209		two-tailed Student's t-test (CNO only) (p =)	0.732241

## Sheet: Supp. Fig.4
	panel a				panel b				panel c				panel d				panel e
	spine size (normalized fluorescence)	CNO only	hM4D(Gi) + CNO		spine size (normalized fluorescence)	CNO only	hM3D(Gq) + CNO		spine size (normalized fluorescence)	Control	Fluoxetine		spine size (normalized fluorescence)	Control	Fluoxetine + Antagonists		spine size (normalized fluorescence)	Control	Antagonists
	1	91.402	26.8329		1	107.354	449.115		1	205.42	650.354		1	495.574	253.434		1	1706.41	264.168
	2	96.7099	49.9677		2	75.913	440.475		2	102.087	490.342		2	438.66	333.394		2	69.9629	78.5642
	3	50.4585	51.7487		3	149.043	123.834		3	102.263	133.623		3	79.0802	53.453		3	250.922	232.322
	4	300.691	253.381		4	76.8057	226.399		4	109.753	101.9		4	281.089	92.7076		4	75.1877	326.441
	5	79.1409	202.873		5	130.284	134.773		5	71.9978	400.601		5	106.986	613.806		5	138.09	101.423
	6	30.8785	188.98		6	129.833	101.358		6	33.1029	94.8115		6	168.851	202.604		6	399.683	104.393
	7	102.497	389.676		7	63.6548	274.79		7	279.008	597.816		7	692.242	350.283		7	308.772	522.73
	8	428.011	305.344		8	355.719	21.6572		8	89.7251	310.335		8	154.972	27.1166		8	285.165	127.383
	9	49.9573	57.5216		9	139.928	154.612		9	388.042	77.255		9	306.672	316.066		9	71.1794	239.495
	10	236.221	167.085		10	45.3951	132.907		10	85.8459	216.631		10	191.565	30.7063		10	100.006	59.2243
	11	46.4266	77.8511		11	166.061	309.891		11	121.16	52.0426		11	179.858	62.6092		11	294.135	126.163
	12	40.5022	122.085		12	721.764	115.599		12	354.058	128.406		12	207.064	17.4747		12	82.9229	137.069
	13	49.1661	69.7332		13	220.01	147.099		13	401.811	51.3678		13	76.6306	62.7618		13	256.913	89.2277
	14	66.2547	430.647		14	68.1168	93.3797		14	76.2261	305.627		14	482.694	112.478		14	427.744	656.663
	15	58.6083	313.801		15	338.572	97.8736		15	85.8715	26.9515		15	184.872	47.3954		15	149.381	107.966
	16	188.109	508.64		16	202.665	344.291		16	337.113	119.746		16	249.357	35.9943		16	247.831	24.1922
	17	140.3	56.8244		17	55.9034	319.133		17	80.9435	360.506		17	60.1618	444.959		17	71.2534	280.367
	18	168.982	108.047		18	102.966	223.453		18	673.083	89.4501		18	160.802	95.778		18	104.037	91.2823
	19	20.3954	114.422		19	103.478	58.6107		19	53.4072	493.723		19	80.6409	105.184		19	116.55	242.774
	20	302.3	164.151		20	498.195	154.017		20	97.4493	44.9215		20	528.481	173.22		20	159.427	72.1597
	21	408.412	76.0124		21	209.547	154.211		21	195.042	543.147		21	81.8351	242.11		21	59.4484	314.216
	22	145.925	180.315		22	185.95	356.021		22	100.278	116.687		22	245.807	119.302		22	106.654	27.1241
	23	74.1148	97.9423		23	50.7302	90.4956		23	265.542	119.398		23	63.9776	150.066		23	408.331	130.805
	24	174.109	177.358		24	472.116	28.4964		24	71.1788	503.452		24	207.135	183.643		24	58.0773	86.6933
	25	261.343	30.3639		25	127.714	43.0998		25	133.687	101.528		25	80.563	25.9822		25	153.481	293.284
	26	110.973	27.0365		26	48.4816	35.2161		26	302.377	192.556		26	238.266	86.0842		26	172.092	108.576
	27	192.612	56.2946		27	313.698	480.54		27	87.7587	304.828		27	79.39	359.617		27	184.981	104.795
	28	209.284	22.4602		28	228.429	170.795		28	177.181	47.0384		28	99.9848	95.9903		28	95.5412	126.325
	29	44.7626	269.595		29	65.074	742.671		29	385.311	426.113		29	170.247	340.746		29	199.392	251.826
	30	168.229	85.3585		30	175.154	533.623		30	41.5014	123.383		30	98.763	323.462		30	98.7281	219.257
	31	41.6703	86.7627		31	151.118	266.846		31	206.608	48.1916		31	73.7683	137.391		31	124.406	559.291
	32	81.7533	46.5353		32	67.7913	111.048		32	45.7262	308.567		32	56.0316	221.768		32	212.269	238.943
	33	283.973	475.023		33	655.661	107.658		33	203.096	42.5074		33	41.8157	281.625		33	63.8459	292.382
	34	180.26	53.7311		34	134.949	120.952		34	360.473	120.145		34	241.557	194.428		34	124.817	544.523
	35	60.393	150.058		35	117.043	53.326		35	115.382	45.5397		35	31.4036	498.354		35	104.463	141.786
	36	39.5203	52.4743		36	189.326	198.154		36	406.703	93.9949		36	40.5386	69.9061		36	188.672	497.6
	37	287.808	124.831		37	73.1697	500.878		37	144.64	527.189		37	221.337	123.972		37	149.632	42.4118
	38	560.286	124.662		38	43.9299	278.716		38	97.3378	267.332		38	222.106	68.1802		38	120.329	331.725
	39	280.044	38.6163		39	171.086	114.152		39	492.338	42.8115		39	68.5134	134.462		39	437.414	61.4391
	40	88.2659	117.401		40	256.96	538.026		40	114.399	271.93		40	470.002	31.0154		40	368.209	64.5166
	41	240.518	90.199		41	32.856	69.1994		41	411.491	133.754		41	78.1606	159.334		41	82.4969	70.8147
	42	39.6068	259.092		42	100.444	105.418		42	285.132	61.9109		42	157.975	87.1823		42	224.426	118.451
	43	138.602	170.533		43	85.4908	204.02		43	234.139	115.201		43	29.9301	416.033		43	132.226	223.498
	44	122.398	253.255		44	233.633	28.006		44	30.1037	653.15		44	93.0881	126.375		44	384.469	283.481
	45	132.778	33.804		45	144.894	603.419		45	241.148	163.105		45	248.021	132.662		45	98.2808	100.477
	46	116.488	126.115		46	77.3107	130.696		46	251.435	250.211		46	104.096	46.5952		46	172.957	438.039
	47	206.931	60.438		47	263.443	73.4333		47	423.508	286.643		47	78.512	71.2086		47	292.374	123.539
	48	111.488	380.027		48	88.6699	177.137		48	270.292	313.082		48	199.896	182.368		48	138.784	181.812
	49	567.303	49.1122		49	229.988	113.365		49	105.429	425.467		49	252.195	53.5927		49	67.0473	233.104
	50	450.974	168.59		50	152.083	298.661		50	646.913	35.9367		50	327.156	320.692		50	11.5611	39.6502
	51	137.906	162.218		51	1311.52	117.731		51	168.028	357.358		51	31.6774	369.516		51	209.509	134.187
	52	145.354	93.3453		52	139.966	583.094		52	107.65	168.227		52	343.286	402.003		52	50.9792	289.755
	53	268.63	72.6379		53	426.682	57.3509		53	545.233	848.196		53	45.6837	95.5544		53	343.944	145.982
	54	84.4339	233.738		54	193.91	195.493		54	372.532	115.704		54	299.065	416.376		54	174.396	105.044
	55	172.098	98.1154		55	505.15	46.8307		55	124.638	402.324		55	91.2007	108.136		55	118.824	124.251
	56	59.0387	58.3662		56	164.642	91.9291		56	101.317	124.23		56	52.7773	96.6545		56	308.02	553.669
	57	324.274	205.957		57	45.7416	129.306		57	43.1754	153.439		57	437.467	129.288		57	440.152	770.101
	58	20.3504	138.173		58	262.575	75.4936		58	509.54	374.459		58	41.3136	96.6705		58	168.498	332.589
	59	54.61	25.1943		59	89.9077	44.4543		59	239.39	81.3682		59	37.9631	108.047		59	118.294	186.777
	60	18.9542	176.081		60	199.514	113.684		60		368.027		60	214.835	126.15		60	207.245	131.277
	61	385.092	397.887		61	211.411	36.8992		61		177.457		61	512.87	48.1826		61	168.314	271.173
	62	259.191	89.2025		62	170.295	228.003		62		133.652		62	87.9585	261.013		62	477.713	521.6
	63	64.442	298.868		63	359.163	110.168		63		121.586		63	99.9869	114.017		63	119.63	384.771
	64	44.0054	166.977		64	61.9802	69.0172		64		112.189		64	501.669	51.9383		64	84.3369	91.6632
	65	519.047	51.507		65	189.267	288.718						65	136.072	249.089		65	67.8424	128.286
	66	107.641	343.742		66	129.417	411.979						66	250.037	178.682		66	252.364	75.4286
	67	158.55	124.02		67	186.616	147.54						67	284.148	77.6402		67	70.7278	515.422
	68	48.2919	150.536		68	179.627	468.46						68	117.348	80.352		68	202.667	72.2908
	69	268.126	85.7964		69	190.493	560.897						69	62.3498	136.142		69	372.854	106.157
	70	33.5473	78.8495		70	106.527	381.745						70	108.339	139.436		70	126.373	86.2411
	71	161.101	12.7627		71	568.876	276.041						71	363.226	509.847		71	318.386	186.009
	72	291.521	103.554		72	116.903	352.361						72	234.983	157.633		72	180.416	141.157
	73	61.9825	34.9969		73	327.239	105.004						73	73.9885	133.492		73	654.953	356.475
	74	350.946	59.2936		74	88.835	498.395						74	118.672	539.823		74	89.1261	53.5529
	75	81.6129	425.572		75	332.068	687.532						75	437.629	108.264		75	85.9911	259.602
	76	482.105	296.908		76	68.4896	909.083						76	104.501	74.805		76	1218.53	906.855
	77	52.6378	71.6443		77	251.213	492.888						77	178.254	288.62		77	667.773	571.457
	78	53.539	598.515		78	137.992	678.76						78	129.049	330.014		78	609.029	208.231
	79	516.351	97.2792		79	473.935	79.3748						79	172.381	98.6583		79	236.632	311.179
	80	71.9978	246.855		80		476.13						80	109.734	125.397		80	813.57	205.103
	81		286.903		81		283.461						81	54.405	143.91		81	144.043	54.1629
	82		126.032		82		142.187						82	45.8761	66.8486		82	535.853	442.379
	83		413.87		83		77.6841						83	198.484	322.803		83	106.85	150.617
	84		114.033										84	145.49	261.566		84	262.549	240.049
	85		386.189										85	42.6735	70.6022		85	141.898	62.5431
	86		57.9737										86	295.828	659.093		86	65.3099	594.014
	87		123.385										87	210.54	176.071		87	46.0786	100.865
	88		862.945										88	43.5059	204.142		88	371.061	286.207
	89		46.5058										89	441.533	40.932		89	90.4994	164.293
	90		50.9524										90	188.922	63.0772		90	199.916	161.632
	91		210.197										91	30.2915	31.5891		91	139.823	598.209
	92		275.459										92	117.063	180.967		92	106.754	109.901
	93		379.634										93	284.662	288.726		93	111.358	51.9439
	94		237.829										94	95.4371	72.7504
	95		111.544										95	334.676	369.949
	96		167.088										96		280.171
	97		519.466										97		223.044
	98		284.591										98		94.5996
	99		86.7328										99		76.667
	100		338.423										100		417.042
	101		142.113										101		435.58
	102		406.709										102		250.737
	103		207.555										103		61.0101
	104		68.4793										104		129.396
	105		282.219										105		426.025
	106		34.8181										106		45.5041
	107		70.0821										107		152.909
	108		157.358										108		271.519
	109		143.524										109		166.57
	110		45.4477										110		133.044
	111		78.5467
	112		173.116
	113		100.638
	114		270.404
	115		128.713
	AVG	170.815	173.319		AVG	207.448	239.388		AVG	217.051	233.897		AVG	186.697	186.217		AVG	232.581	229.865
	SEM	15.7854	13.3685		SEM	21.5404	21.6472		SEM	20.7895	23.401		SEM	14.5969	13.3994		SEM	25.0558	18.8775
	two-tailed Mann-Whitney (p =)	0.33149			two-tailed Mann-Whitney (p =)	0.4654			two-tailed Mann-Whitney (p =)	0.6818			two-tailed Mann-Whitney (p =)	0.9861			two-tailed Mann-Whitney (p =)	0.7414

[truncated: 17 more sheets: Supp. Fig.5, Supp. Fig.6, Supp. Fig.7, Supp. Fig.8, Supp. Fig.9, Supp. Fig.10, Supp. Fig.11, Supp. Fig.12, Supp. Fig.13, Supp. Fig.14, Supp. Fig.15, Supp. Fig.16, Supp. Fig.17, Supp. Fig.18, Supp. Table 1, Supp. Table 2, Supp. Table 3]
